# Supplementary material for: Large-scale contamination of microbial isolate genomes by Illumina PhiX control
Source: Stand Genomic Sci. 2015 Mar 30;10:18. doi: 10.1186/1944-3277-10-18 (PMC4511556; doi:10.1186/1944-3277-10-18)
Supplement: Additional file 1 — Complete list of PhiX contaminated scaffolds, corresponding IMG Taxon IDs and their percentage of contamination. [file 1944-3277-10-18-S1.xlsx]

## Sheet: Sheet1
IMG Scaffold ID	IMG Taxon ID	Scaffold Length (bp)	Length of contaminated sequence (bp)	Percentage of scaffold contaminated with PhiX
2517575397	2517572022	9037	9037	100
2554256040	2554235097	8237	8237	100
2541117410	2541047327	7830	7830	100
2537599540	2537561828	7431	7431	100
2534783960	2534682091	7378	7378	100
2534691004	2534681663	7368	7368	100
2529352896	2529292834	7359	7359	100
2529352696	2529292833	7356	7356	100
2537619141	2537562020	7330	7330	100
2537581940	2537561691	7295	7295	100
2529330472	2529292722	7280	7280	100
2529330575	2529292723	7269	7269	100
2529352685	2529292832	7269	7269	100
2534784857	2534682094	7258	7258	100
2529352060	2529292829	7251	7251	100
2531887391	2531839326	7220	7220	100
2534793270	2534682171	7220	7220	100
2531897807	2531839437	7193	7193	100
2531902560	2531839486	7187	7187	100
2531897823	2531839438	7170	7170	100
2531897343	2531839434	7164	7164	100
2534690490	2534681660	7164	7164	100
2537617255	2537562016	7162	7162	100
2531887649	2531839328	7138	7138	100
2531887798	2531839330	7118	7118	100
2529330835	2529292725	7101	7101	100
2537581550	2537561688	7098	7098	100
2531887782	2531839329	7091	7091	100
2541116990	2541047324	7062	7062	100
2529353559	2529292837	7045	7045	100
2531906688	2531839523	7022	7022	100
2534685654	2534681627	7008	7008	100
2534699212	2534681706	7000	7000	100
2529353189	2529292835	6982	6982	100
2529330810	2529292724	6944	6944	100
2531898143	2531839441	6942	6942	100
2529329954	2529292718	6935	6935	100
2529394217	2529293065	6900	6900	100
2534698410	2534681699	6900	6900	100
2534785110	2534682095	6900	6900	100
2534793126	2534682169	6900	6900	100
2531914540	2531839582	6898	6898	100
2531864375	2531839131	6894	6894	100
2534783891	2534682090	6894	6894	100
2529406162	2529293152	6814	6814	100
2537618017	2537562018	6803	6803	100
2534685171	2534681624	6764	6764	100
2537635313	2537562220	6748	6748	100
2531887424	2531839327	6743	6743	100
2534783678	2534682089	6734	6734	100
2531897662	2531839436	6724	6724	100
2537570125	2537561575	6724	6724	100
2537598858	2537561823	6693	6693	100
2531902419	2531839485	6683	6683	100
2537600405	2537561831	6681	6681	100
2529393903	2529293063	6671	6671	100
2531866910	2531839149	6657	6657	100
2547287743	2547132488	6648	6648	100
2529330229	2529292720	6619	6619	100
2529353309	2529292836	6619	6619	100
2529394028	2529293064	6619	6619	100
2531914178	2531839580	6619	6619	100
2534690299	2534681658	6619	6619	100
2534717989	2534681766	6619	6619	100
2534793257	2534682170	6619	6619	100
2534794199	2534682176	6619	6619	100
2537580941	2537561685	6619	6619	100
2537581378	2537561687	6619	6619	100
2537599216	2537561825	6619	6619	100
2537634505	2537562216	6619	6619	100
2540342865	2540341016	6619	6619	100
2531907721	2531839530	6615	6615	100
2545860180	2545824718	6615	6615	100
2531888591	2531839333	6605	6605	100
2529352018	2529292828	6592	6592	100
2529405343	2529293148	6592	6592	100
2534792907	2534682168	6592	6592	100
2534794068	2534682175	6592	6592	100
2537626009	2537562119	6587	6587	100
2531888084	2531839332	6571	6571	100
2531907421	2531839527	6571	6571	100
2541116455	2541047318	6570	6570	100
2531897988	2531839439	6561	6561	100
2545858947	2545824711	6535	6535	100
2534784618	2534682093	6533	6533	100
2529393304	2529293061	6524	6524	100
2531864155	2531839129	6497	6497	100
2554262599	2554235123	6495	6495	100
2537609384	2537561931	6487	6487	100
2537580786	2537561684	6479	6479	100
2529405161	2529293147	6462	6462	100
2541122359	2541047358	6443	6443	100
2534784177	2534682092	6425	6425	100
2541117087	2541047325	6410	6410	100
2537617973	2537562017	6409	6409	100
2545859844	2545824716	6353	6353	100
2537599074	2537561824	6337	6337	100
2534690694	2534681661	6336	6336	100
2545860210	2545824719	6333	6333	100
2537635755	2537562222	6330	6330	100
2531916856	2531839588	6312	6312	100
2537570221	2537561576	6302	6302	100
2545859577	2545824714	6302	6302	100
2531901662	2531839479	6299	6299	100
2541106037	2541047262	6298	6298	100
2537619417	2537562021	6281	6281	100
2547273710	2547132420	6275	6275	100
2531902081	2531839482	6271	6271	100
2537581182	2537561686	6266	6266	100
2537582156	2537561693	6266	6266	100
2541128686	2541047388	6255	6255	100
2541119490	2541047347	6248	6248	100
2529406358	2529293153	6240	6240	100
2529352317	2529292830	6236	6236	100
2531899402	2531839454	6235	6235	100
2541113761	2541047301	6231	6231	100
2534821510	2534682331	6228	6228	100
2541126502	2541047377	6194	6194	100
2541118831	2541047344	6179	6179	100
2531915982	2531839586	6178	6178	100
2534685368	2534681626	6178	6178	100
2537599499	2537561827	6178	6178	100
2531914844	2531839584	6173	6173	100
2541113770	2541047302	6161	6161	100
2537569544	2537561562	6154	6154	100
2541117857	2541047331	6149	6149	100
2545859621	2545824715	6146	6146	100
2531863329	2531839126	6144	6144	100
2541139030	2541047488	6144	6144	100
2541112441	2541047295	6140	6140	100
2541115240	2541047312	6138	6138	100
2547273121	2547132417	6133	6133	100
2534793909	2534682174	6125	6125	100
2529330941	2529292726	6113	6113	100
2537600251	2537561829	6109	6109	100
2531888819	2531839336	6102	6102	100
2541117717	2541047330	6102	6102	100
2545859256	2545824712	6094	6094	100
2537635534	2537562221	6089	6089	100
2541116982	2541047323	6089	6089	100
2547273312	2547132418	6089	6089	100
2531913905	2531839579	6081	6081	100
2529394811	2529293067	6062	6062	100
2541117690	2541047329	6049	6046	99.9504
2529405834	2529293150	6036	6036	100
2534690844	2534681662	6036	6036	100
2534783519	2534682088	6036	6036	100
2537581819	2537561690	6036	6036	100
2541120664	2541047351	6035	6035	100
2541107698	2541047274	6026	6026	100
2541114136	2541047304	6024	6024	100
2537599243	2537561826	6019	6019	100
2531906847	2531839524	6018	6018	100
2537582023	2537561692	6003	6003	100
2529354703	2529292853	5994	5994	100
2529352507	2529292831	5986	5986	100
2531901876	2531839480	5976	5976	100
2534821463	2534682330	5976	5976	100
2541139523	2541047489	5969	5969	100
2526179724	2526164587	5968	5968	100
2541105306	2541047255	5964	5964	100
2534785132	2534682096	5961	5961	100
2537609783	2537561933	5957	5957	100
2534793681	2534682173	5943	5943	100
2529405546	2529293149	5927	5927	100
2537617098	2537562013	5914	5914	100
2545858553	2545824708	5894	5894	100
2554262794	2554235125	5894	5894	100
2545858205	2545824707	5886	5886	100
2529329786	2529292717	5883	5883	100
2529330154	2529292719	5883	5883	100
2529393390	2529293062	5883	5883	100
2529404863	2529293145	5883	5883	100
2529405053	2529293146	5883	5883	100
2529405878	2529293151	5883	5883	100
2531863510	2531839127	5883	5883	100
2531888044	2531839331	5883	5883	100
2531897147	2531839432	5883	5883	100
2531897391	2531839435	5883	5883	100
2531907923	2531839532	5883	5883	100
2531914703	2531839583	5883	5883	100
2531915733	2531839585	5883	5883	100
2531916074	2531839587	5883	5883	100
2534685881	2534681628	5883	5883	100
2534689817	2534681656	5883	5883	100
2534689993	2534681657	5883	5883	100
2534717141	2534681761	5883	5883	100
2534717424	2534681763	5883	5883	100
2534717624	2534681765	5883	5883	100
2534783404	2534682087	5883	5883	100
2534793572	2534682172	5883	5883	100
2534820875	2534682327	5883	5883	100
2537609606	2537561932	5883	5883	100
2537609975	2537561935	5883	5883	100
2537610151	2537561936	5883	5883	100
2537610395	2537561937	5883	5883	100
2537616585	2537562012	5883	5883	100
2537618638	2537562019	5883	5883	100
2537634288	2537562215	5883	5883	100
2541117505	2541047328	5883	5883	100
2534690377	2534681659	5882	5882	100
2541120810	2541047353	5880	5880	100
2541115829	2541047313	5875	5875	100
2541129874	2541047408	5871	5871	100
2531887225	2531839322	5867	5867	100
2541105805	2541047259	5854	5854	100
2541108791	2541047280	5849	5849	100
2541124372	2541047370	5831	5831	100
2541108988	2541047282	5829	5829	100
2541108248	2541047279	5826	5826	100
2541114368	2541047307	5826	5826	100
2541115974	2541047315	5822	5822	100
2529390312	2529293028	5812	5812	100
2541117987	2541047332	5786	5786	100
2541111447	2541047288	5777	5777	100
2541117406	2541047326	5777	5777	100
2541115214	2541047311	5772	5772	100
2541118302	2541047335	5771	5771	100
2541109128	2541047284	5763	5763	100
2541113550	2541047299	5763	5763	100
2541117988	2541047333	5756	5756	100
2526181978	2526164640	5749	5746	99.9478
2541118483	2541047339	5745	5745	100
2541116541	2541047319	5741	5741	100
2541122650	2541047361	5714	5714	100
2541111420	2541047287	5710	5710	100
2541105027	2541047254	5708	5708	100
2541109947	2541047286	5697	5697	100
2537611523	2537561958	5676	5676	100
2541140508	2541047496	5673	5673	100
2526181962	2526164638	5655	5655	100
2541111852	2541047289	5643	5643	100
2545858909	2545824710	5637	5637	100
2526179699	2526164584	5635	5635	100
2547173497	2547132176	5596	5596	100
2541109125	2541047283	5591	5591	100
2541116765	2541047322	5589	5589	100
2547174481	2547132188	5587	5545	99.2483
2541107108	2541047270	5581	5581	100
2541115830	2541047314	5573	5573	100
2541112430	2541047294	5572	5572	100
2529389139	2529292998	5571	5571	100
2529389246	2529292999	5571	5571	100
2513270959	2513237327	5568	5568	100
2521190659	2521172599	5564	5564	100
2541127944	2541047384	5557	5556	99.982
2537607898	2537561911	5555	5555	100
2541105610	2541047258	5544	5544	100
2541130105	2541047412	5542	5542	100
2541112659	2541047298	5541	5541	100
2540342765	2540341014	5537	5537	100
2548932548	2548876694	5535	5535	100
2541129028	2541047392	5533	5485	99.1325
2541128859	2541047389	5532	5532	100
2541106299	2541047264	5531	5531	100
2541118589	2541047340	5531	5531	100
2541139931	2541047492	5531	5531	100
2537633767	2537562201	5529	5529	100
2534776278	2534682003	5527	5527	100
2541106291	2541047263	5526	5526	100
2541126111	2541047376	5526	5526	100
2541129188	2541047396	5525	5525	100
2528775894	2528768019	5523	5523	100
2537628940	2537562153	5523	5523	100
2541116641	2541047320	5523	5523	100
2541112210	2541047293	5522	5522	100
2541114690	2541047308	5522	5522	100
2531843455	2531839023	5519	5519	100
2541126739	2541047379	5519	5510	99.8369
2534697571	2534681691	5516	5516	100
2531857892	2531839098	5511	5511	100
2531859682	2531839101	5511	5511	100
2534774516	2534681997	5511	5511	100
2534775619	2534682002	5511	5511	100
2534787602	2534682130	5511	5511	100
2554263135	2554235127	5511	5511	100
2513270967	2513237327	5509	5509	100
2541125899	2541047374	5509	5509	100
2531882324	2531839275	5507	5507	100
2537627570	2537562149	5507	5507	100
2541130523	2541047420	5506	5506	100
2541084860	2541047122	5505	5505	100
2534700352	2534681716	5504	5504	100
2541090401	2541047139	5503	5503	100
2541114866	2541047309	5503	5503	100
2531931675	2531839684	5501	5501	100
2534774095	2534681994	5501	5501	100
2541121617	2541047356	5501	5501	100
2534717488	2534681764	5500	5500	100
2541123765	2541047366	5500	5500	100
2541119049	2541047346	5499	5499	100
2549003748	2548876944	5499	5499	100
2549004538	2548876947	5499	5499	100
2549008296	2548876958	5499	5499	100
2541143020	2541047513	5498	5498	100
2541123789	2541047367	5497	5497	100
2541124302	2541047368	5497	5497	100
2531860321	2531839103	5496	5496	100
2541140247	2541047494	5496	5496	100
2541140490	2541047495	5496	5496	100
2537635252	2537562219	5495	5495	100
2541129735	2541047406	5495	5495	100
2534698839	2534681705	5494	5494	100
2541125052	2541047371	5494	5494	100
2541128927	2541047391	5494	5494	100
2541131844	2541047435	5494	5494	100
2541108855	2541047281	5493	5493	100
2531863973	2531839128	5492	5492	100
2541130176	2541047414	5492	5492	100
2541089825	2541047136	5491	5491	100
2541129490	2541047401	5491	5491	100
2541106999	2541047268	5490	5490	100
2541132223	2541047438	5490	5490	100
2541143053	2541047514	5490	5490	100
2531907589	2531839528	5489	5489	100
2541114319	2541047305	5489	5489	100
2541107992	2541047276	5488	5488	100
2541112078	2541047291	5487	5487	100
2541116283	2541047317	5487	5486	99.9818
2541122361	2541047359	5487	5486	99.9818
2541125856	2541047373	5487	5486	99.9818
2541119962	2541047349	5487	5485	99.9636
2521190329	2521172585	5486	5486	100
2529384853	2529292977	5486	5486	100
2534716997	2534681759	5486	5486	100
2534774902	2534681999	5486	5486	100
2537633704	2537562199	5486	5486	100
2541084721	2541047121	5486	5486	100
2541084936	2541047123	5486	5486	100
2541085210	2541047125	5486	5486	100
2541085353	2541047126	5486	5486	100
2541092606	2541047163	5486	5486	100
2541093646	2541047173	5486	5486	100
2541106026	2541047261	5486	5486	100
2541106472	2541047266	5486	5486	100
2541107384	2541047272	5486	5486	100
2541107411	2541047273	5486	5486	100
2541107721	2541047275	5486	5486	100
2541108056	2541047277	5486	5486	100
2541112041	2541047290	5486	5486	100
2541113672	2541047300	5486	5486	100
2541115043	2541047310	5486	5486	100
2541116273	2541047316	5486	5486	100
2541118100	2541047334	5486	5486	100
2541118306	2541047336	5486	5486	100
2541118607	2541047341	5486	5486	100
2541118726	2541047342	5486	5486	100
2541118927	2541047345	5486	5486	100
2541119637	2541047348	5486	5486	100
2541120031	2541047350	5486	5486	100
2541121083	2541047355	5486	5486	100
2541123199	2541047362	5486	5486	100
2541125060	2541047372	5486	5486	100
2541126877	2541047381	5486	5486	100
2541127947	2541047385	5486	5486	100
2541128305	2541047387	5486	5486	100
2541129029	2541047393	5486	5486	100
2541129211	2541047397	5486	5486	100
2541129383	2541047400	5486	5486	100
2541129564	2541047402	5486	5486	100
2541129680	2541047404	5486	5486	100
2541129844	2541047407	5486	5486	100
2541129921	2541047409	5486	5486	100
2541129989	2541047410	5486	5486	100
2541130036	2541047411	5486	5486	100
2541130273	2541047415	5486	5486	100
2541130378	2541047418	5486	5486	100
2541130468	2541047419	5486	5486	100
2541130585	2541047421	5486	5486	100
2541131531	2541047432	5486	5486	100
2541132102	2541047437	5486	5486	100
2541132351	2541047439	5486	5486	100
2541132355	2541047440	5486	5486	100
2541139814	2541047490	5486	5486	100
2541141345	2541047501	5486	5486	100
2541141483	2541047502	5486	5486	100
2541142917	2541047510	5486	5486	100
2541142958	2541047511	5486	5486	100
2545850368	2545824644	5486	5486	100
2541130372	2541047417	5486	5485	99.9818
2541107222	2541047271	5486	5484	99.9635
2541085067	2541047124	5486	5483	99.9453
2541129374	2541047399	5486	5483	99.9453
2541106422	2541047265	5486	5482	99.9271
2541093256	2541047169	5486	5476	99.8177
2521190249	2521172582	5485	5485	100
2529364205	2529292884	5485	5485	100
2531877762	2531839232	5485	5485	100
2531904832	2531839501	5485	5485	100
2531904930	2531839504	5485	5485	100
2531914492	2531839581	5485	5485	100
2534808920	2534682255	5485	5485	100
2537584275	2537561710	5485	5485	100
2537607809	2537561908	5485	5485	100
2537633747	2537562200	5485	5485	100
2541093519	2541047171	5485	5485	100
2541094037	2541047175	5485	5485	100
2541106719	2541047267	5485	5485	100
2541107105	2541047269	5485	5485	100
2541108068	2541047278	5485	5485	100
2541109368	2541047285	5485	5485	100
2541114040	2541047303	5485	5485	100
2541114364	2541047306	5485	5485	100
2541118813	2541047343	5485	5485	100
2541120793	2541047352	5485	5485	100
2541122584	2541047360	5485	5485	100
2541123557	2541047365	5485	5485	100
2541126059	2541047375	5485	5485	100
2541126547	2541047378	5485	5485	100
2541126881	2541047382	5485	5485	100
2541128117	2541047386	5485	5485	100
2541129134	2541047395	5485	5485	100
2541129318	2541047398	5485	5485	100
2541129734	2541047405	5485	5485	100
2541131002	2541047427	5485	5485	100
2541131227	2541047428	5485	5485	100
2541131983	2541047436	5485	5485	100
2541132493	2541047441	5485	5485	100
2541132860	2541047443	5485	5485	100
2541141089	2541047498	5485	5485	100
2541141337	2541047500	5485	5485	100
2541142977	2541047512	5485	5485	100
2541143348	2541047518	5485	5485	100
2547273774	2547132421	5485	5485	100
2534689662	2534681655	5485	5479	99.8906
2521190131	2521172578	5484	5484	100
2521190523	2521172594	5484	5484	100
2521190577	2521172596	5484	5484	100
2521190638	2521172598	5484	5484	100
2521190679	2521172600	5484	5484	100
2531923877	2531839620	5484	5484	100
2534697518	2534681689	5484	5484	100
2534697546	2534681690	5484	5484	100
2541084322	2541047119	5484	5484	100
2541084586	2541047120	5484	5484	100
2541093126	2541047168	5484	5484	100
2541093270	2541047170	5484	5484	100
2541093534	2541047172	5484	5484	100
2541116763	2541047321	5484	5484	100
2541118482	2541047338	5484	5484	100
2541120816	2541047354	5484	5484	100
2541124343	2541047369	5484	5484	100
2541128886	2541047390	5484	5484	100
2541129083	2541047394	5484	5484	100
2541131537	2541047433	5484	5484	100
2541085483	2541047127	5484	5483	99.9818
2521190609	2521172597	5484	5481	99.9453
2531875291	2531839200	5484	5481	99.9453
2541130826	2541047425	5484	5481	99.9453
2537633792	2537562202	5484	5472	99.7812
2521190281	2521172583	5483	5483	100
2529334187	2529292747	5483	5483	100
2529390311	2529293027	5483	5483	100
2531904860	2531839502	5483	5483	100
2534697486	2534681688	5483	5483	100
2537607870	2537561910	5483	5483	100
2541092955	2541047166	5483	5483	100
2541118364	2541047337	5483	5483	100
2541123254	2541047363	5483	5483	100
2541130108	2541047413	5483	5483	100
2541131290	2541047429	5483	5472	99.7994
2531879101	2531839238	5482	5482	100
2531929351	2531839674	5482	5482	100
2537634550	2537562217	5482	5482	100
2541082003	2541047097	5482	5482	100
2541132871	2541047444	5482	5482	100
2521190304	2521172584	5482	5477	99.9088
2531860468	2531839104	5481	5481	100
2541105859	2541047260	5481	5481	100
2541112601	2541047297	5481	5481	100
2541130324	2541047416	5481	5481	100
2541131350	2541047430	5481	5481	100
2537609120	2537561928	5481	5477	99.927
2537634758	2537562218	5481	5469	99.7811
2526181996	2526164641	5480	5480	100
2540342753	2540341012	5480	5480	100
2541093065	2541047167	5480	5480	100
2541132616	2541047442	5480	5480	100
2541180797	2541047970	5480	5480	100
2551364781	2551306212	5480	5480	100
2534774813	2534681998	5479	5479	100
2537607832	2537561909	5479	5479	100
2541105411	2541047257	5479	5479	100
2541131401	2541047431	5479	5479	100
2521190480	2521172592	5478	5478	100
2531904953	2531839505	5478	5478	100
2534698123	2534681698	5478	5478	100
2537607923	2537561912	5478	5478	100
2541092833	2541047165	5478	5478	100
2541112597	2541047296	5478	5478	100
2541131719	2541047434	5478	5478	100
2541143302	2541047517	5478	5478	100
2541155189	2541047595	5478	5478	100
2541155241	2541047596	5478	5478	100
2531901611	2531839477	5478	5475	99.9452
2531879242	2531839239	5477	5477	100
2537633817	2537562203	5477	5477	100
2541092733	2541047164	5477	5477	100
2541126789	2541047380	5477	5477	100
2537583933	2537561709	5477	5474	99.9452
2521190504	2521172593	5476	5476	100
2521190703	2521172601	5476	5476	100
2534814071	2534682295	5476	5476	100
2537579731	2537561670	5476	5476	100
2521190223	2521172581	5475	5475	100
2541121727	2541047357	5475	5475	100
2547174667	2547132190	5475	5475	100
2534697590	2534681692	5474	5474	100
2537633663	2537562198	5474	5474	100
2541112153	2541047292	5474	5474	100
2534786655	2534682109	5473	5473	100
2526184305	2526164693	5472	5472	100
2537585906	2537561714	5471	5467	99.9269
2529332797	2529292739	5470	5470	100
2529395810	2529293071	5470	5470	100
2529411834	2529293214	5470	5470	100
2534802143	2534682227	5470	5470	100
2534809519	2534682258	5470	5470	100
2537564138	2537561510	5470	5470	100
2534775599	2534682001	5469	5469	100
2529407737	2529293171	5468	5468	100
2529408194	2529293172	5468	5468	100
2529412327	2529293215	5468	5468	100
2529413845	2529293218	5468	5468	100
2531885066	2531839296	5468	5468	100
2534687146	2534681647	5468	5468	100
2534689640	2534681654	5468	5468	100
2534789531	2534682137	5468	5468	100
2534803471	2534682230	5468	5468	100
2534806515	2534682236	5468	5468	100
2534809037	2534682256	5468	5468	100
2521190550	2521172595	5466	5466	100
2529365293	2529292888	5466	5466	100
2529366038	2529292889	5466	5466	100
2529382789	2529292973	5466	5466	100
2529384456	2529292975	5466	5466	100
2529386930	2529292980	5466	5466	100
2529397120	2529293078	5466	5466	100
2529413802	2529293217	5466	5466	100
2531841399	2531839004	5466	5466	100
2531844445	2531839027	5466	5466	100
2531885193	2531839297	5466	5466	100
2531926519	2531839644	5466	5466	100
2531927052	2531839646	5466	5466	100
2534708593	2534681737	5466	5466	100
2534803073	2534682228	5466	5466	100
2534803084	2534682229	5466	5466	100
2534817826	2534682307	5466	5466	100
2537628033	2537562152	5466	5466	100
2529384842	2529292976	5464	5464	100
2529395799	2529293070	5464	5464	100
2529400393	2529293084	5464	5464	100
2529407704	2529293170	5464	5464	100
2529408985	2529293173	5464	5464	100
2531844455	2531839028	5464	5464	100
2531846472	2531839031	5464	5464	100
2531868178	2531839153	5464	5464	100
2531884541	2531839292	5464	5464	100
2534756950	2534681876	5464	5464	100
2534804838	2534682232	5464	5464	100
2534815344	2534682298	5464	5464	100
2537563244	2537561507	5464	5464	100
2537578270	2537561650	5464	5464	100
2554298005	2554235284	5463	5463	100
2537574311	2537561605	5463	5461	99.9634
2529364702	2529292886	5462	5462	100
2529398528	2529293081	5462	5462	100
2529399429	2529293082	5462	5462	100
2531842275	2531839017	5462	5462	100
2531842395	2531839018	5462	5462	100
2531892067	2531839368	5462	5462	100
2531923283	2531839619	5462	5462	100
2534688078	2534681650	5462	5462	100
2534708840	2534681738	5462	5462	100
2534786471	2534682108	5462	5462	100
2534805393	2534682233	5462	5462	100
2534808478	2534682253	5462	5462	100
2534808492	2534682254	5462	5462	100
2537578631	2537561653	5462	5462	100
2541091448	2541047148	5461	5461	100
2529382756	2529292972	5460	5460	100
2529383264	2529292974	5460	5460	100
2529385000	2529292978	5460	5460	100
2529399474	2529293083	5460	5460	100
2531843801	2531839025	5460	5460	100
2531845396	2531839030	5460	5460	100
2531867106	2531839152	5460	5460	100
2531869742	2531839157	5460	5460	100
2531878698	2531839236	5460	5460	100
2531924645	2531839622	5460	5460	100
2534688217	2534681652	5460	5460	100
2534689173	2534681653	5460	5460	100
2534806434	2534682235	5460	5460	100
2537563666	2537561509	5460	5460	100
2537574159	2537561604	5460	5460	100
2537578693	2537561654	5460	5460	100
2541186091	2541048007	5460	5460	100
2537627879	2537562150	5460	5459	99.9817
2529364210	2529292885	5458	5458	100
2529365265	2529292887	5458	5458	100
2529414950	2529293219	5458	5458	100
2531847494	2531839033	5458	5458	100
2531868801	2531839155	5458	5458	100
2531868822	2531839156	5458	5458	100
2531870167	2531839158	5458	5458	100
2531927037	2531839645	5458	5458	100
2534691078	2534681664	5458	5458	100
2534706817	2534681735	5458	5458	100
2534758015	2534681877	5458	5458	100
2534805439	2534682234	5458	5458	100
2534814086	2534682296	5458	5458	100
2537563254	2537561508	5458	5458	100
2537564590	2537561511	5458	5458	100
2537565250	2537561512	5458	5458	100
2529397003	2529293075	5456	5456	100
2529397688	2529293079	5456	5456	100
2531844936	2531839029	5456	5456	100
2531847510	2531839034	5456	5456	100
2531851823	2531839036	5456	5456	100
2534708349	2534681736	5456	5456	100
2551388582	2551306388	5456	5456	100
2531846492	2531839032	5454	5454	100
2534728666	2534681843	5454	5454	100
2534785770	2534682107	5454	5454	100
2537562032	2537561506	5454	5454	100
2529410546	2529293203	5452	5452	100
2529410684	2529293204	5452	5452	100
2531858335	2531839099	5452	5452	100
2534763281	2534681928	5452	5452	100
2534787184	2534682128	5452	5452	100
2534803916	2534682231	5452	5452	100
2531929267	2531839672	5450	5450	100
2534800467	2534682218	5450	5450	100
2529398113	2529293080	5448	5448	100
2534716289	2534681754	5448	5448	100
2534731603	2534681856	5448	5448	100
2545870295	2545824775	5448	5448	100
2534728323	2534681840	5446	5446	100
2537609876	2537561934	5446	5446	100
2541145894	2541047545	5444	5444	100
2554262730	2554235124	5444	5444	100
2534788716	2534682133	5442	5442	100
2547165988	2547132129	5442	5442	100
2548934199	2548876698	5442	5442	100
2548934460	2548876699	5442	5442	100
2548934638	2548876700	5442	5442	100
2548935156	2548876701	5442	5442	100
2548935568	2548876702	5442	5442	100
2548935989	2548876703	5442	5442	100
2548981614	2548876852	5442	5442	100
2548981876	2548876853	5442	5442	100
2548982516	2548876854	5442	5442	100
2548982973	2548876855	5442	5442	100
2548983422	2548876856	5442	5442	100
2548983812	2548876857	5442	5442	100
2548984053	2548876858	5442	5442	100
2548984345	2548876859	5442	5442	100
2548984572	2548876860	5442	5442	100
2548984795	2548876861	5442	5442	100
2548984881	2548876862	5442	5442	100
2548985293	2548876863	5442	5442	100
2548985638	2548876864	5442	5442	100
2548986277	2548876865	5442	5442	100
2548986390	2548876866	5442	5442	100
2548986815	2548876867	5442	5442	100
2548987035	2548876868	5442	5442	100
2548999790	2548876932	5442	5442	100
2549000268	2548876933	5442	5442	100
2549000395	2548876934	5442	5442	100
2549000567	2548876935	5442	5442	100
2549000858	2548876936	5442	5442	100
2549001143	2548876937	5442	5442	100
2549001220	2548876938	5442	5442	100
2549001608	2548876939	5442	5442	100
2549002055	2548876940	5442	5442	100
2549002367	2548876941	5442	5442	100
2549003406	2548876943	5442	5442	100
2549004058	2548876945	5442	5442	100
2549004344	2548876946	5442	5442	100
2549004709	2548876948	5442	5442	100
2549005011	2548876949	5442	5442	100
2549005963	2548876951	5442	5442	100
2549006250	2548876952	5442	5442	100
2549006588	2548876953	5442	5442	100
2549006942	2548876954	5442	5442	100
2549007257	2548876955	5442	5442	100
2549007404	2548876956	5442	5442	100
2549007710	2548876957	5442	5442	100
2549008506	2548876959	5442	5442	100
2549009032	2548876960	5442	5442	100
2549009226	2548876961	5442	5442	100
2549009477	2548876962	5442	5442	100
2549009575	2548876963	5442	5442	100
2551385466	2551306367	5442	5442	100
2549005626	2548876950	5442	5441	99.9816
2541090797	2541047142	5440	5440	100
2541088337	2541047131	5438	5438	100
2548962420	2548876782	5438	5438	100
2541138269	2541047484	5436	5436	100
2547165862	2547132128	5436	5436	100
2541089233	2541047133	5436	5422	99.7425
2515160447	2515154067	5430	5430	100
2531888869	2531839337	5428	5428	100
2549002996	2548876942	5426	5426	100
2541140238	2541047493	5425	5425	100
2537626675	2537562140	5422	5422	100
2531855870	2531839075	5421	5421	100
2519112685	2519103062	5420	5420	100
2519113356	2519103064	5420	5420	100
2519113550	2519103065	5420	5420	100
2519113761	2519103066	5420	5420	100
2519114257	2519103068	5420	5420	100
2519114606	2519103069	5420	5420	100
2519117579	2519103092	5420	5420	100
2519117916	2519103118	5420	5420	100
2519119122	2519103133	5420	5420	100
2519119239	2519103134	5420	5420	100
2519119688	2519103137	5420	5420	100
2519119796	2519103138	5420	5420	100
2529349463	2529292815	5420	5420	100
2529349939	2529292817	5420	5420	100
2529374550	2529292955	5420	5420	100
2529374631	2529292956	5420	5420	100
2529374719	2529292957	5420	5420	100
2529374923	2529292959	5420	5420	100
2529374999	2529292960	5420	5420	100
2529375160	2529292962	5420	5420	100
2529375217	2529292963	5420	5420	100
2529406416	2529293155	5420	5420	100
2529406700	2529293159	5420	5420	100
2529406772	2529293160	5420	5420	100
2529406922	2529293162	5420	5420	100
2529407009	2529293163	5420	5420	100
2529407181	2529293169	5420	5420	100
2529421629	2529293257	5420	5420	100
2529421739	2529293258	5420	5420	100
2529421785	2529293259	5420	5420	100
2529421846	2529293260	5420	5420	100
2529422013	2529293262	5420	5420	100
2529422840	2529293273	5420	5420	100
2529423079	2529293274	5420	5420	100
2529423334	2529293277	5420	5420	100
2529423642	2529293278	5420	5420	100
2529423807	2529293279	5420	5420	100
2529424068	2529293280	5420	5420	100
2531840540	2531839002	5420	5420	100
2531856148	2531839076	5420	5420	100
2531861041	2531839107	5420	5420	100
2531861214	2531839108	5420	5420	100
2531861221	2531839109	5420	5420	100
2531861363	2531839110	5420	5420	100
2531861567	2531839111	5420	5420	100
2531862109	2531839112	5420	5420	100
2531862453	2531839114	5420	5420	100
2531862714	2531839115	5420	5420	100
2531888892	2531839339	5420	5420	100
2531911757	2531839552	5420	5420	100
2531922938	2531839618	5420	5420	100
2534768986	2534681968	5420	5420	100
2534769253	2534681971	5420	5420	100
2534769352	2534681972	5420	5420	100
2534769732	2534681976	5420	5420	100
2534769785	2534681977	5420	5420	100
2534774259	2534681995	5420	5420	100
2534794306	2534682177	5420	5420	100
2534794392	2534682178	5420	5420	100
2534794456	2534682179	5420	5420	100
2534794532	2534682180	5420	5420	100
2534794672	2534682181	5420	5420	100
2534794747	2534682182	5420	5420	100
2534794905	2534682184	5420	5420	100
2534795006	2534682185	5420	5420	100
2534795098	2534682186	5420	5420	100
2534811961	2534682270	5420	5420	100
2534812496	2534682275	5420	5420	100
2534812765	2534682278	5420	5420	100
2534815839	2534682300	5420	5420	100
2534816195	2534682301	5420	5420	100
2534816868	2534682303	5420	5420	100
2534816987	2534682304	5420	5420	100
2534817557	2534682306	5420	5420	100
2534818469	2534682308	5420	5420	100
2534818795	2534682309	5420	5420	100
2537600474	2537561833	5420	5420	100
2541135186	2541047466	5420	5420	100
2541135412	2541047467	5420	5420	100
2541135604	2541047468	5420	5420	100
2541136104	2541047471	5420	5420	100
2541136308	2541047472	5420	5420	100
2541136671	2541047474	5420	5420	100
2541136888	2541047475	5420	5420	100
2541145207	2541047538	5420	5420	100
2541145441	2541047540	5420	5420	100
2541147065	2541047553	5420	5420	100
2554269727	2554235163	5420	5420	100
2554270376	2554235167	5420	5420	100
2554273709	2554235180	5420	5420	100
2554274029	2554235181	5420	5420	100
2554274220	2554235182	5420	5420	100
2554275000	2554235185	5420	5420	100
2554275275	2554235186	5420	5420	100
2554275821	2554235188	5420	5420	100
2554280983	2554235194	5420	5420	100
2554285878	2554235196	5420	5420	100
2554286313	2554235198	5420	5420	100
2554286690	2554235200	5420	5420	100
2531855720	2531839072	5420	5386	99.3727
2537635925	2537562223	5419	5419	100
2519113062	2519103063	5418	5418	100
2519117448	2519103091	5418	5418	100
2519118112	2519103119	5418	5418	100
2519119454	2519103135	5418	5418	100
2519120356	2519103141	5418	5418	100
2529366528	2529292891	5418	5418	100
2529406475	2529293156	5418	5418	100
2529406626	2529293158	5418	5418	100
2529421385	2529293254	5418	5418	100
2529421452	2529293255	5418	5418	100
2531860869	2531839106	5418	5418	100
2531862224	2531839113	5418	5418	100
2534699996	2534681714	5418	5418	100
2534769434	2534681973	5418	5418	100
2534769523	2534681974	5418	5418	100
2534769626	2534681975	5418	5418	100
2534785695	2534682105	5418	5418	100
2534812567	2534682276	5418	5418	100
2534817352	2534682305	5418	5418	100
2537623278	2537562090	5418	5418	100
2541141205	2541047499	5418	5418	100
2554269382	2554235159	5418	5418	100
2554270213	2554235165	5418	5418	100
2554272436	2554235174	5418	5418	100
2554274377	2554235183	5418	5418	100
2554275618	2554235187	5418	5418	100
2554286145	2554235197	5418	5418	100
2554286522	2554235199	5418	5418	100
2519114883	2519103070	5416	5416	100
2519117644	2519103116	5416	5416	100
2519117771	2519103117	5416	5416	100
2519119583	2519103136	5416	5416	100
2529375072	2529292961	5416	5416	100
2529388252	2529292994	5416	5416	100
2529406846	2529293161	5416	5416	100
2529421568	2529293256	5416	5416	100
2529421922	2529293261	5416	5416	100
2534769091	2534681969	5416	5416	100
2534769182	2534681970	5416	5416	100
2534811873	2534682269	5416	5416	100
2534812066	2534682271	5416	5416	100
2534812184	2534682272	5416	5416	100
2534812280	2534682273	5416	5416	100
2534812668	2534682277	5416	5416	100
2541145315	2541047539	5416	5416	100
2541146986	2541047552	5416	5416	100
2545850737	2545824668	5416	5416	100
2554269446	2554235160	5416	5416	100
2554269478	2554235161	5416	5416	100
2554270474	2554235168	5416	5416	100
2554260327	2554235112	5415	5415	100
2516153518	2516143087	5412	5412	100
2554263866	2554235131	5410	5410	100
2519119944	2519103139	5409	5409	100
2529422106	2529293263	5409	5409	100
2537623762	2537562099	5409	5409	100
2534717312	2534681762	5405	5405	100
2531904897	2531839503	5398	5398	100
2529374775	2529292958	5396	5396	100
2548998452	2548876928	5387	5387	100
2516155358	2516143102	5386	5386	100
2519930429	2519899587	5386	5386	100
2529402190	2529293104	5386	5386	100
2531888711	2531839335	5386	5386	100
2534698635	2534681700	5386	5386	100
2534761201	2534681896	5386	5386	100
2534787029	2534682116	5386	5386	100
2541185999	2541048006	5386	5386	100
2545555827	2545555800	5386	5386	100
2545861287	2545824724	5386	5386	100
2545863392	2545824737	5386	5386	100
2548998285	2548876926	5386	5386	100
2548998420	2548876927	5386	5386	100
2549040569	2548877034	5386	5386	100
2549040606	2548877035	5386	5386	100
2549040768	2548877037	5386	5386	100
2549041040	2548877038	5386	5386	100
2549042494	2548877041	5386	5386	100
2551349157	2551306144	5386	5386	100
2551420895	2551306530	5386	5386	100
2554264251	2554235135	5386	5386	100
2554276230	2554235189	5386	5386	100
2554291383	2554235228	5386	5386	100
2516149446	2516143052	5386	5385	99.9814
2545867368	2545824759	5386	5365	99.6101
2513022708	2513020025	5385	5385	100
2529350503	2529292821	5385	5385	100
2529351311	2529292823	5385	5385	100
2529385609	2529292979	5385	5385	100
2529412780	2529293216	5385	5385	100
2531843245	2531839022	5385	5385	100
2531843983	2531839026	5385	5385	100
2531876427	2531839208	5385	5385	100
2531876678	2531839209	5385	5385	100
2531876706	2531839210	5385	5385	100
2531884294	2531839289	5385	5385	100
2531884300	2531839290	5385	5385	100
2531884411	2531839291	5385	5385	100
2531884653	2531839293	5385	5385	100
2531884767	2531839294	5385	5385	100
2531885002	2531839295	5385	5385	100
2531885295	2531839298	5385	5385	100
2531932727	2531839707	5385	5385	100
2534720048	2534681776	5385	5385	100
2534763156	2534681926	5385	5385	100
2534775438	2534682000	5385	5385	100
2534794814	2534682183	5385	5385	100
2534812355	2534682274	5385	5385	100
2534820372	2534682321	5385	5385	100
2537578329	2537561651	5385	5385	100
2537578515	2537561652	5385	5385	100
2537578976	2537561656	5385	5385	100
2537579151	2537561657	5385	5385	100
2537579349	2537561658	5385	5385	100
2537580435	2537561683	5385	5385	100
2537587527	2537561727	5385	5385	100
2537595223	2537561802	5385	5385	100
2541086818	2541047130	5385	5385	100
2541088760	2541047132	5385	5385	100
2541135952	2541047470	5385	5385	100
2547173566	2547132178	5385	5385	100
2549030214	2548876987	5385	5385	100
2551389406	2551306390	5385	5385	100
2554290992	2554235225	5385	5385	100
2534698658	2534681701	5384	5384	100
2537585166	2537561712	5380	5380	100
2541136519	2541047473	5377	5377	100
2540342785	2540341015	5364	5364	100
2534761095	2534681895	5364	5363	99.9814
2537586358	2537561716	5363	5363	100
2537576557	2537561635	5357	5355	99.9627
2551329962	2551306087	5355	5355	100
2519120554	2519103142	5351	5351	100
2537582787	2537561696	5336	5336	100
2554262869	2554235126	5328	5328	100
2545875252	2545824782	5250	5250	100
2541143390	2541047520	5200	5200	100
2519114108	2519103067	5177	5177	100
2531934537	2531839716	5134	5134	100
2531878924	2531839237	5067	5067	100
2541105346	2541047256	5058	5058	100
2548932137	2548876693	5054	5054	100
2529330325	2529292721	5030	5030	100
2537626667	2537562139	5025	5025	100
2534812986	2534682287	5015	5015	100
2541090765	2541047141	4902	4902	100
2531922496	2531839605	4897	4897	100
2526179687	2526164583	4874	4874	100
2526179671	2526164581	4863	4863	100
2541141984	2541047505	4854	4854	100
2519117269	2519103090	4799	4799	100
2540342732	2540341010	4785	4785	100
2537620477	2537562043	4756	4756	100
2537636422	2537562235	4746	4746	100
2519115099	2519103071	4531	4531	100
2551331653	2551306092	4530	4530	100
2534716927	2534681758	4439	4439	100
2534779558	2534682049	4428	4428	100
2537626649	2537562137	4407	4407	100
2541091349	2541047147	4261	4261	100
2541146835	2541047551	4140	4140	100
2531878179	2531839233	4060	4060	100
2541139841	2541047491	4054	4054	100
2540342742	2540341011	3989	3989	100
2541135766	2541047469	3976	3976	100
2534809496	2534682257	3940	3940	100
2541090291	2541047138	3899	3899	100
2531934492	2531839711	3885	3885	100
2531922505	2531839606	3813	3813	100
2541140943	2541047497	3654	3648	99.8358
2541090697	2541047140	3626	3626	100
2554297613	2554235281	3570	3570	100
2541089443	2541047134	3562	3562	100
2541091202	2541047146	3517	3517	100
2541091511	2541047149	3493	3493	100
2537581667	2537561689	3450	3449	99.971
2509297889	2509276053	3375	3375	100
2551331030	2551306090	3133	3133	100
2548980584	2548876843	3075	3075	100
2529402810	2529293118	3074	3074	100
2534725406	2534681839	2998	2998	100
2531907839	2531839531	2972	2972	100
2531864214	2531839130	2961	2961	100
2537584431	2537561711	2932	2932	100
2554263641	2554235130	2928	2928	100
2537612102	2537561965	2754	2754	100
2529393181	2529293060	2712	2711	99.9631
2534779492	2534682043	2626	2626	100
2541140945	2541047497	2569	2569	100
2537580260	2537561679	2496	2496	100
2554301742	2554235297	2488	2488	100
2529402811	2529293118	2368	2368	100
2554308179	2554235304	2312	2312	100
2551378305	2551306319	2264	2264	100
2534816296	2534682302	2229	2229	100
2554308175	2554235304	2159	2141	99.1663
2529393184	2529293060	2154	2154	100
2531907843	2531839531	2144	2144	100
2531898113	2531839440	2137	2137	100
2526180880	2526164616	2110	2110	100
2509297886	2509276053	2055	2055	100
2551330654	2551306090	2015	2015	100
2551390021	2551306392	2013	2013	100
2541130995	2541047426	1972	1959	99.3408
2537581658	2537561689	1964	1951	99.3381
2541146725	2541047550	1959	1959	100
2541091512	2541047149	1916	1916	100
2554263643	2554235130	1915	1915	100
2529341367	2529292773	1879	1879	100
2541089442	2541047134	1849	1849	100
2534698835	2534681704	1846	1846	100
2537580259	2537561679	1831	1831	100
2541090698	2541047140	1817	1817	100
2551374783	2551306303	1815	1815	100
2541130993	2541047426	1813	1813	100
2531878508	2531839235	1776	1776	100
2531878511	2531839235	1747	1747	100
2534816292	2534682302	1632	1632	100
2541146461	2541047548	1625	1625	100
2531934501	2531839712	1619	1619	100
2534816322	2534682302	1586	1586	100
2537609367	2537561930	1570	1570	100
2541090290	2541047138	1552	1552	100
2541146460	2541047548	1541	1541	100
2551379453	2551306327	1534	1534	100
2531878494	2531839234	1525	1525	100
2541145576	2541047544	1479	1479	100
2541130996	2541047426	1462	1462	100
2541135765	2541047469	1462	1462	100
2531899542	2531839455	1459	1459	100
2548980583	2548876843	1454	1454	100
2540342743	2540341011	1396	1396	100
2537586338	2537561715	1390	1390	100
2551410204	2551306469	1389	1389	100
2537609355	2537561930	1353	1353	100
2531898114	2531839440	1349	1349	100
2526180881	2526164616	1314	1314	100
2534779491	2534682043	1309	1309	100
2529358729	2529292862	1304	1304	100
2531899540	2531839455	1286	1286	100
2537586343	2537561715	1285	1285	100
2537575421	2537561623	1277	1277	100
2534809497	2534682257	1261	1261	100
2534698830	2534681704	1250	1248	99.84
2554301744	2554235297	1196	1196	100
2541091200	2541047146	1187	1187	100
2554301743	2554235297	1187	1187	100
2551384062	2551306356	1178	1178	100
2531929802	2531839675	1176	1176	100
2537586345	2537561715	1171	1171	100
2541091350	2541047147	1164	1164	100
2551330323	2551306089	1108	1108	100
2519120163	2519103140	1088	1088	100
2531878177	2531839233	1057	1057	100
2537620478	2537562044	1046	1046	100
2537585373	2537561713	1041	1041	100
2541145575	2541047544	1038	1038	100
2534813824	2534682294	1036	1036	100
2534813827	2534682294	1033	1033	100
2531878516	2531839235	1026	1026	100
2541089579	2541047135	1017	1017	100
2531858781	2531839100	1010	1010	100
2534813826	2534682294	1003	1003	100
2541091127	2541047144	965	965	100
2537586334	2537561715	964	964	100
2541146727	2541047550	930	930	100
2541146834	2541047551	906	906	100
2551395342	2551306412	888	887	99.8874
2541146449	2541047548	852	852	100
2531859711	2531839102	848	848	100
2548980582	2548876843	824	824	100
2519120167	2519103140	798	798	100
2531930475	2531839676	797	797	100
2541139840	2541047491	775	775	100
2541089583	2541047135	769	769	100
2551395347	2551306412	769	769	100
2541091125	2541047144	747	747	100
2531858780	2531839100	746	746	100
2529358065	2529292862	738	738	100
2537585378	2537561713	720	719	99.8611
2541089578	2541047135	713	713	100
2547245979	2547132338	709	709	100
2529341368	2529292773	695	695	100
2531929803	2531839675	692	688	99.422
2541091124	2541047144	691	691	100
2519120166	2519103140	674	674	100
2541089571	2541047135	669	669	100
2551386941	2551306380	664	664	100
2541145577	2541047544	627	627	100
2519117315	2519103090	611	611	100
2554263649	2554235130	602	602	100
2551396194	2551306412	601	601	100
2547245980	2547132338	600	600	100
2541089570	2541047135	591	591	100
2529358067	2529292862	590	590	100
2529341369	2529292773	589	589	100
2551396195	2551306412	587	587	100
2531858782	2531839100	579	579	100
2537611281	2537561949	571	571	100
2541145579	2541047544	571	571	100
2541091201	2541047146	570	570	100
2541090766	2541047141	546	546	100
2531858785	2531839100	544	544	100
2537585371	2537561713	544	543	99.8162
2531859704	2531839102	531	531	100
2541089580	2541047135	526	526	100
2529341366	2529292773	517	517	100
2537584430	2537561711	512	512	100
2537584428	2537561711	511	511	100
2541091126	2541047144	508	508	100
2541089584	2541047135	501	501	100
2529358069	2529292862	499	499	100
2529402507	2529293106	499	412	82.5651
2537584427	2537561711	497	497	100
2531929809	2531839675	483	483	100
2531930479	2531839676	482	482	100
2529341365	2529292773	467	467	100
2547245984	2547132338	466	466	100
2531930477	2531839676	465	465	100
2534813828	2534682294	465	465	100
2529341371	2529292773	456	456	100
2547245960	2547132338	448	448	100
2529402508	2529293106	448	444	99.1071
2531859706	2531839102	435	435	100
2541091118	2541047144	433	433	100
2551386943	2551306380	433	433	100
2529358068	2529292862	427	427	100
2531929810	2531839675	427	427	100
2529358066	2529292862	425	425	100
2531929801	2531839675	424	424	100
2541091155	2541047145	419	419	100
2551398641	2551306412	410	410	100
2547245977	2547132338	408	408	100
2541091149	2541047145	399	399	100
2541091113	2541047144	398	398	100
2541091117	2541047144	397	397	100
2529358738	2529292862	391	391	100
2541139839	2541047491	388	388	100
2541145580	2541047544	387	387	100
2531858787	2531839100	386	386	100
2541146729	2541047550	381	381	100
2541146458	2541047548	375	375	100
2547246298	2547132338	375	375	100
2551397044	2551306412	372	372	100
2531929812	2531839675	363	363	100
2541145573	2541047544	363	363	100
2531929811	2531839675	358	358	100
2534813823	2534682294	355	355	100
2547245976	2547132338	355	355	100
2531930478	2531839676	354	354	100
2541091154	2541047145	354	354	100
2529402516	2529293106	350	329	94
2541145574	2541047544	347	347	100
2531859713	2531839102	346	346	100
2531930489	2531839676	346	346	100
2531859705	2531839102	340	340	100
2541146731	2541047550	340	340	100
2531859707	2531839102	331	331	100
2506842479	2506783057	330	313	94.8485
2531859709	2531839102	329	329	100
2534813829	2534682294	326	326	100
2547245978	2547132338	326	326	100
2529358728	2529292862	323	323	100
2541146728	2541047550	323	323	100
2531859710	2531839102	319	319	100
2531899541	2531839455	316	316	100
2529358070	2529292862	312	312	100
2541091167	2541047145	310	310	100
2537585376	2537561713	305	305	100
2541091156	2541047145	304	304	100
2531858784	2531839100	301	301	100
2541146448	2541047548	301	301	100
2541090198	2541047137	299	299	100
2537585377	2537561713	297	297	100
2541091157	2541047145	297	297	100
2551386944	2551306380	292	292	100
2531930480	2531839676	291	291	100
2541091158	2541047145	291	291	100
2551386947	2551306380	289	289	100
2537585375	2537561713	287	287	100
2537585379	2537561713	285	285	100
2541146726	2541047550	280	280	100
2541089587	2541047135	278	278	100
2551386945	2551306380	271	271	100
2531858786	2531839100	270	270	100
2541091099	2541047143	264	264	100
2537584429	2537561711	262	262	100
2547245981	2547132338	262	262	100
2519114109	2519103067	261	261	100
2541089572	2541047135	260	260	100
2551393338	2551306412	258	258	100
2541091085	2541047143	256	256	100
2541146459	2541047548	256	256	100
2541146730	2541047550	256	256	100
2534813825	2534682294	255	255	100
2531929800	2531839675	249	249	100
2551386948	2551306380	248	248	100
2531930481	2531839676	247	247	100
2537585374	2537561713	245	245	100
2541146724	2541047550	245	245	100
2541146833	2541047551	245	245	100
2537585372	2537561713	244	244	100
2541091166	2541047145	244	244	100
2531859708	2531839102	241	241	100
2506842483	2506783057	239	233	97.4895
2531930476	2531839676	237	237	100
2531859712	2531839102	235	235	100
2551386946	2551306380	230	230	100
2506842469	2506783057	227	225	99.1189
2541145578	2541047544	223	223	100
2531858788	2531839100	222	222	100
2531858783	2531839100	221	221	100
2506842535	2506783057	219	219	100
2554290962	2554235225	211	211	100
2554290963	2554235225	211	211	100
2541091128	2541047144	210	210	100
2547245961	2547132338	208	206	99.0385
2529341370	2529292773	207	207	100
2551386949	2551306380	204	204	100
2551386950	2551306380	201	201	100
2513022802	2513020025	89	89	100
2513022852	2513020025	89	89	100
