# Supplementary material for: Large-scale contamination of microbial isolate genomes by Illumina PhiX control
Source: Stand Genomic Sci. 2015 Mar 30;10:18. doi: 10.1186/1944-3277-10-18 (PMC4511556; doi:10.1186/1944-3277-10-18)
Supplement: Additional file 2 — List of genomes contaminated with PhiX that has been published in literature. [file 1944-3277-10-18-S2.xlsx]

## Sheet: Sheet1
IMG_ID	Genome Name	Pubmed ID	Journal
2554235135	Pseudomonas pelagia CL-AP6	24009125	Genome Announcementsements
2545824724	Streptomyces albulus CCRC 11814	24009124	Genome Announcements
2516143102	Mycobacterium abscessus M93	22628507	Journal of Bacteriology
2554235228	Pseudomonas avellanae CRAFRUec1	24086635	PLoS ONE
2548876927	Mycobacterium abscessus 159	23990576	Genome Announcements
2551306367	Clostridium tyrobutyricum UC7086	23950123	Genome Announcements
2554235112	Clostridium tyrobutyricum DSM 2637	23950123	Genome Announcements
2554235130	Klebsiella pneumoniae PR04	23950113	Genome Announcements
2554235297	Escherichia coli O127:H6 E2348/69 subCVDNalr	23913321	Journal of Bacteriology
2554235304	Escherichia coli O127:H6 E2348/69 subUMD753	23913321	Journal of Bacteriology
2554235189	Escherichia coli IMT8073	23908298	Genome Announcements
2554235131	Pseudomonas fluorescens LMG 5329	23887909	Genome Announcements
2551306380	Dickeya dianthicola NCPPB 3534	23887905	Genome Announcements
2541048007	Clostridium sordellii VPI 9048	23873908	Journal of Bacteriology
2548876861	Escherichia coli C639_08	23868135	Genome Announcements
2548876960	Escherichia coli C844_97	23868135	Genome Announcements
2545824759	Lactobacillus sakei sakei LS25	23846274	Genome Announcements
2554235123	Escherichia coli HM69	23821517	Pathogens and Disease
2554235124	Escherichia coli HM65	23821517	Pathogens and Disease
2554235125	Escherichia coli HM26	23821517	Pathogens and Disease
2554235126	Escherichia coli HM46	23821517	Pathogens and Disease
2554235127	Escherichia coli HM27	23821517	Pathogens and Disease
2547132188	Leucobacter sp. UCD-THU	23792744	Genome Announcements
2529293104	Klebsiella pneumoniae ATCC BAA-2146	23723407	Genome Announcements
2534681895	Klebsiella pneumoniae ATCC BAA-1705	23723407	Genome Announcements
2534681896	Klebsiella pneumoniae 700603	23723407	Genome Announcements
2531839337	Staphylococcus aureus KLT6	23704175	Genome Announcements
2554235097	Pseudomonas veronii 1YdBTEX2	23682152	Genome Announcements
2529293106	Bacillus subtilis MB732	23682145	Genome Announcements
2526164638	Helicobacter pylori NQ4110	23661595	Pathogens and Disease
2526164640	Helicobacter pylori Hp A-4	23661595	Pathogens and Disease
2529293027	Helicobacter pylori CPY6311	23661595	Pathogens and Disease
2529293028	Helicobacter pylori NQ4216	23661595	Pathogens and Disease
2529293118	Helicobacter pylori Hp H-30	23661595	Pathogens and Disease
2531839322	Helicobacter pylori Hp H-21	23661595	Pathogens and Disease
2531839605	Helicobacter pylori Hp P-3	23661595	Pathogens and Disease
2531839606	Helicobacter pylori Hp P-4	23661595	Pathogens and Disease
2531839684	Helicobacter pylori Hp H-11	23661595	Pathogens and Disease
2531839716	Helicobacter pylori Hp P-62	23661595	Pathogens and Disease
2534681839	Helicobacter pylori CPY1124	23661595	Pathogens and Disease
2534682043	Helicobacter pylori NQ4161	23661595	Pathogens and Disease
2534682049	Helicobacter pylori Hp A-17	23661595	Pathogens and Disease
2537561679	Helicobacter pylori Hp A-27	23661595	Pathogens and Disease
2537561958	Helicobacter pylori Hp H-16	23661595	Pathogens and Disease
2537562043	Helicobacter pylori Hp P-11	23661595	Pathogens and Disease
2537562044	Helicobacter pylori Hp P-30	23661595	Pathogens and Disease
2537562099	Helicobacter pylori Hp H-9	23661595	Pathogens and Disease
2537562235	Helicobacter pylori Hp A-14	23661595	Pathogens and Disease
2547132190	Kocuria sp. UCD-OTCP	23661474	Genome Announcements
2529293070	Escherichia coli TW07945	23516226	Genome Announcements
2529293075	Escherichia coli TW09098	23516226	Genome Announcements
2529293218	Escherichia coli FRIK1996	23516226	Genome Announcements
2529293219	Escherichia coli FRIK1990	23516226	Genome Announcements
2531839029	Escherichia coli EC4013	23516226	Genome Announcements
2531839031	Escherichia coli EC4203	23516226	Genome Announcements
2531839033	Escherichia coli EC4421	23516226	Genome Announcements
2531839034	Escherichia coli EC4402	23516226	Genome Announcements
2531839036	Escherichia coli EC4422	23516226	Genome Announcements
2531839368	Escherichia coli EC4436	23516226	Genome Announcements
2534681735	Escherichia coli TW14301	23516226	Genome Announcements
2534681736	Escherichia coli TW09195	23516226	Genome Announcements
2534681877	Escherichia coli PA3	23516226	Genome Announcements
2534682228	Escherichia coli FDA505	23516226	Genome Announcements
2534682232	Escherichia coli EC4439	23516226	Genome Announcements
2534682233	Escherichia coli EC4448	23516226	Genome Announcements
2534682235	Escherichia coli FDA517	23516226	Genome Announcements
2534682236	Escherichia coli FRIK1985	23516226	Genome Announcements
2534682253	Escherichia coli PA5	23516226	Genome Announcements
2534682254	Escherichia coli PA9	23516226	Genome Announcements
2547132176	Microbacterium oxydans UCD-TDU	23516225	Genome Announcements
2547132178	Brachybacterium muris UCD-AY4	23516213	Genome Announcements
2541047595	Escherichia coli O10:K5(L):H4, ATCC 23506	23516192	Genome Announcements
2541047970	Pseudoalteromonas luteoviolacea B, ATCC 29581	23516191	Genome Announcements
2537561670	Escherichia coli Nissle 1917	23516190	Genome Announcements
2541047596	Escherichia coli O5:K4(L):H4, ATCC 23502	23516189	Genome Announcements
2551306087	Ensifer meliloti A0643DD	23431003	Genome Biology & Evolution
2551306089	Ensifer meliloti 1A42	23431003	Genome Biology & Evolution
2551306090	Ensifer meliloti A0641M	23431003	Genome Biology & Evolution
2551306092	Ensifer meliloti AK75	23431003	Genome Biology & Evolution
2548877034	Mycobacterium abscessus M156	23405341	Genome Announcements
2551306412	Klebsiella pneumoniae pneumoniae KpO3210	23209233	Journal of Bacteriology
2551306303	Vibrio cholerae VC35	23209200	Journal of Bacteriology
2548877038	Mycobacterium abscessus M152	23144407	Journal of Bacteriology
2548877041	Mycobacterium abscessus M139	23045507	Journal of Bacteriology
2516143052	Mycobacterium abscessus M94	23012295	Journal of Bacteriology
2548876926	Mycobacterium abscessus M172	22933758	Journal of Bacteriology
2548876928	Mycobacterium abscessus 115	22887681	Journal of Bacteriology
2548877035	Mycobacterium abscessus M154	22887675	Journal of Bacteriology
2551306144	Mycobacterium massiliense M18	22815444	Journal of Bacteriology
2548876987	Bradyrhizobium elkanii 587	22689236	Journal of Bacteriology
2513237327	Halomonas sp. GFAJ-1	22408239	Journal of Bacteriology
2547132128	Lactococcus garvieae LG9	22328751	Journal of Bacteriology
2547132129	Lactococcus garvieae TB25	22328751	Journal of Bacteriology
2519899587	Salimicrobium sp. MJ3	PMC3497536	Journal of Bacteriology
2531839335	Lactococcus garvieae DCC43	23209230	Journal of Bacteriology
2548876782	Klebsiella oxytoca 11492-1	PMC3370625	Journal of Bacteriology
2548876843	Lactobacillus rossiae DSM 15814	22965087	Journal of Bacteriology
2551306212	Pseudomonas aeruginosa PABL056	23045505	Journal of Bacteriology
2551306356	Pseudomonas mendocina S5.2	PMC3486347	Journal of Bacteriology
2551306392	Escherichia coli EC302/04	PMC3497476	Journal of Bacteriology
2551306469	Pantoea sp. A4	PMC3497480	Journal of Bacteriology
2551306530	Klebsiella pneumoniae pneumoniae ST258-490	PMC3486106	Journal of Bacteriology
2528768019	Methyloglobulus morosus KoM1	24356841	Genome Announcements
2529292998	Escherichia coli O127:B8 C43/90	PMC3651199	PLoS ONE
2529292999	Escherichia coli O111:B4 C48/93	PMC3651199	PLoS ONE
