# Supplementary material for: Large-scale contamination of microbial isolate genomes by Illumina PhiX control
Source: Stand Genomic Sci. 2015 Mar 30;10:18. doi: 10.1186/1944-3277-10-18 (PMC4511556; doi:10.1186/1944-3277-10-18)
Supplement: Additional file 3 — Detailed sequencing information of PhiX contaminated genomes. [file 1944-3277-10-18-S3.xlsx]

## Sheet: Sheet1
IMG Taxon ID	Taxon Display Name	Genome Size (bp)	Sequencing Depth	Assembly Method	Sequencing Method	Study Name	Sequencing Center
2537561635	Cystobacter fuscus DSM 2262	12282374	867x	CLC Genomics Workbench v. 5.5	Illumina HiSeq	Cystobacter fuscus DSM 2262	IMTECH-CSIR
2545824724	Streptomyces albulus CCRC 11814	9304371	50x	CLC NGS Cell v. 6.0	Illumina MiSeq	Streptomyces albulus CCRC 11814 Genome sequencing	University of the Witwatersrand
2548876987	Bradyrhizobium elkanii 587	8678542	32x	Velvet v. 0.7.54	Illumina	Bradyrhizobium elkanii 587	Universidade Federal do Parana
2551306090	Ensifer meliloti A0641M	7953713	69x	ABySS v. 3.0	Illumina HiSeq	Improving plant growth performances through the exploitation of Sinorhizobium meliloti pangenome	University of Florence
2551306087	Ensifer meliloti A0643DD	7351905	143x	ABySS v. 3.0	Illumina HiSeq	Improving plant growth performances through the exploitation of Sinorhizobium meliloti pangenome	University of Florence
2551306212	Pseudomonas aeruginosa PABL056	7282206	100x	Ray v. 2.0.0-rc8	Illumina HiSeq	Pseudomonas aeruginosa PABL056	Northwestern University Feinberg School of Medicine
2551306089	Ensifer meliloti 1A42	7162724	65x	ABySS v. 3.0	Illumina HiSeq	Improving plant growth performances through the exploitation of Sinorhizobium meliloti pangenome	University of Florence
2551306092	Ensifer meliloti AK75	6992595	91x	ABySS v. 3.0	Illumina HiSeq	Improving plant growth performances through the exploitation of Sinorhizobium meliloti pangenome	University of Florence
2554235131	Pseudomonas fluorescens LMG 5329	6870021	56x	Velvet v. 1.1	Illumina HiSeq 2000	Genome sequencing of Pseudomonas fluorescens LMG 5329, a WLIP-producing bioindicator for the mushroom pathogen Pseudomonas tolaasii	Centre of Microbial and Plant Genetics (CMPG), University of Leuven
2515154067	Bacteroides thetaiotaomicron NLAE-zl-H492	6792460	18.3x	Velvet v. 1.0.17	Illumina HiSeq 2000	Genomic variation in Bacteroides isolates	Iowa State Univ
2554235097	Pseudomonas veronii 1YdBTEX2	6680036	172x	Velvet v. March 2012, Edena v. Mar-2012	Illumina GAii	Pseudomonas veronii 1YdBTEX2 Genome sequencing	Helmholtz Center for Infection Research
2551306390	Chryseobacterium taeanense ARB2	6642985	20x	Velvet v. 1.1.06	Illumina	Chryseobacterium taeanense ARB2	Beijing Genomics Institute
2531839275	Pseudomonas putida TRO1	6315212	52x	CLC v. 5.5	Illumina HiSeq	Pseudomonas putida TRO1	Broad Institute
2548876782	Klebsiella oxytoca 11492-1	6176536	75x	Velvet v. 1.1.04	Illumina HiSeq 2000	Klebsiella oxytoca 11492-1	Univ of Maryland School of Medicine
2509276053	Pseudomonas syringae USA011 (USA011)	6027805	70x	SOAPdenovo	Illumina	Comparative Genomics of Pseudomonas syringae (UNC)	University of North Carolina at Chapel Hill
2506783057	Pseudomonas syringae Psv4352	6002479	167x	GLC	Illumina GAii	Comparative Genomics of Pseudomonas syringae	Univ of Toronto CAGEF
2513020025	Bacteroides xylanisolvens NLAE-zl-C29	5919655	30x	Velvet v. 1.0.17	Illumina HiSeq 2000	Genomic variation in Bacteroides isolates	Iowa State Univ
2534681926	Vibrio cholerae HENC-03	5910844	180x	Velvet v. 1.1.04	Illumina	Vibrio cholerae Genome sequencing project	Institute for Genome Sciences
2554235228	Pseudomonas avellanae CRAFRUec1	5736089	118.0x	CLC NGS Cell v. 6_0_3	Illumina GAIIx	Pseudomonas avellanae CRAFRUec1 Genome sequencing	CRA
2551306530	Klebsiella pneumoniae pneumoniae ST258-490	5707592	250x	CLC NGS Cell v. July 5, 2012	Illumina HiSeq	Klebsiella pneumoniae pneumoniae ST258-490	Tel-Aviv Sourasky Medical Center
2529293104	Klebsiella pneumoniae ATCC BAA-2146	5680367	800x	CLC Genomics Workbench v. 5.5.1	Illumina HiSeq 2000	Klebsiella pneumoniae ATCC BAA-2146	University of North Carolina at Chapel Hill
2534681928	Vibrio cholerae HENC-01	5680014	190x	Velvet v. 1.1.04	Illumina	Vibrio cholerae Genome sequencing project	Institute for Genome Sciences
2534681895	Klebsiella pneumoniae ATCC BAA-1705	5662914	800x	CLC Genomics Workbench v. 5.5.1	Illumina HiSeq 2000	Klebsiella pneumoniae ATCC BAA-1705	University of North Carolina at Chapel Hill
2545824782	Klebsiella pneumoniae pneumoniae MP14	5661622	184.81x	CLC Genomics Workbench v. 5.5	Illumina MiSeq	Klebsiella pneumoniae subsp. pneumoniae MP14 Genome sequencing	Chunlab, Inc.
2537561934	Escherichia coli MP021552.8	5633487	37.54x	Celera Assembler v. 7.0	Illumina; 454	Escherichia coli MP021552.8	Institute for Genome Sciences
2548876953	Escherichia coli C799_92	5607875	263x	Velvet v. 1.1.04	Illumina HiSeq 2000	Escherichia coli C799_92	Institute for Genome Sciences
2537561506	Escherichia coli EC1865	5604410	108.88x	Velvet v. 1.2.01	Illumina	Escherichia coli EC1865	Institute for Genome Sciences
2529293217	Escherichia coli FRIK1997	5590918	149.82x	Velvet v. 1.1.07	Illumina	Escherichia coli FRIK1997	Institute for Genome Sciences
2548876698	Escherichia coli C1214_90	5582719	330x	Velvet v. 1.1.04	Illumina HiSeq 2000	Escherichia coli C1214_90	Institute for Genome Sciences Genome Resources Center
2531839622	Escherichia coli PA10	5568438	210x	Velvet v. 1.1.04	Illumina	Escherichia coli PA10	Institute for Genome Sciences
2541047430	Escherichia coli B26-2	5560038	73.2x	Celera Assembler v. 7.0	Illumina; 454	Escherichia coli B26-2	Institute for Genome Sciences
2531839130	Escherichia coli P0299917.1	5541638	49.87x	Celera Assembler v. 7.0	Illumina; 454	Escherichia coli P0299917.1	Institute for Genome Sciences
2534682236	Escherichia coli FRIK1985	5540670	240x	Velvet v. 1.1.04	Illumina	Escherichia coli FRIK1985	Institute for Genome Sciences
2541047429	Escherichia coli B26-1	5534252	64.3x	Celera Assembler v. 7.0	Illumina; 454	Escherichia coli B26-1	Institute for Genome Sciences
2545824775	Klebsiella pneumoniae pneumoniae B5055	5530318	97.0x	Velvet v. 1.0.13	Illumina MiSeq	Klebsiella pneumoniae subsp. pneumoniae B5055 Genome sequencing	University of Melbourne
2541047168	Escherichia coli B95	5525129	64.05x	Celera Assembler v. 7.0	Illumina; 454	Escherichia coli B95	Institute for Genome Sciences
2534682235	Escherichia coli FDA517	5524829	230x	Velvet v. 1.1.04	Illumina	Escherichia coli FDA517	Institute for Genome Sciences
2541047434	Escherichia coli B94	5522156	44.46x	Celera Assembler v. 7.0	Illumina; 454	Escherichia coli B94	Institute for Genome Sciences
2541047431	Escherichia coli B93	5521156	51.7x	Celera Assembler v. 7.0	Illumina; 454	Escherichia coli B93	Institute for Genome Sciences
2541047165	Escherichia coli B7-1	5519566	47.7x	Celera Assembler v. 7.0	Illumina; 454	Escherichia coli B7-1	Institute for Genome Sciences
2529293219	Escherichia coli FRIK1990	5519540	240x	Velvet v. 1.1.04	Illumina	Escherichia coli FRIK1990	Institute for Genome Sciences
2529293172	Escherichia coli 5905	5517137	157.58x	Velvet v. 1.1.07	Illumina	Escherichia coli 5905	Institute for Genome Sciences
2541047123	Escherichia coli 09BKT076207	5504334	39.45x	Celera Assembler v. 7.0	Illumina; 454	Escherichia coli 09BKT076207	Institute for Genome Sciences
2548876949	Escherichia coli C654_09	5501003	219x	Velvet v. 1.1.04	Illumina HiSeq 2000	Escherichia coli C654_09	Institute for Genome Sciences
2548876701	Escherichia coli C155_11	5498278	373x	Velvet v. 1.1.04	Illumina HiSeq 2000	Escherichia coli C155_11	Institute for Genome Sciences Genome Resources Center
2548876703	Escherichia coli C157_11	5494225	546x	Velvet v. 1.1.04	Illumina HiSeq 2000	Escherichia coli C157_11	Institute for Genome Sciences Genome Resources Center
2541047426	Escherichia coli B7-2	5493719	38.83x	Celera Assembler v. 7.0	Illumina; 454	Escherichia coli B7-2	Institute for Genome Sciences
2534682258	Escherichia coli PA49	5492818	155.55x	Velvet v. 1.1.07	Illumina	Escherichia coli PA49	Institute for Genome Sciences
2534682233	Escherichia coli EC4448	5492781	210x	Velvet v. 1.1.04	Illumina	Escherichia coli EC4448	Institute for Genome Sciences
2529293075	Escherichia coli TW09098	5486058	150x	Velvet v. 1.1.04	Illumina	Escherichia coli TW09098	Institute for Genome Sciences
2541047164	Escherichia coli B107	5484689	44.16x	Celera Assembler v. 7.0	Illumina; 454	Escherichia coli B107	Institute for Genome Sciences
2529292972	Escherichia coli PA41	5477767	240x	Velvet v. 1.1.04	Illumina	Escherichia coli PA41	Institute for Genome Sciences
2534682307	Escherichia coli NE037	5473073	160.29x	Velvet v. 1.1.07	Illumina	Escherichia coli NE037	Institute for Genome Sciences
2531839619	Escherichia coli PA14	5471544	190x	Velvet v. 1.1.04	Illumina	Escherichia coli PA14	Institute for Genome Sciences
2531839028	Escherichia coli EC1868	5471196	148.29x	Velvet v. 1.2.01	Illumina	Escherichia coli EC1868	Institute for Genome Sciences
2529293214	Escherichia coli FRIK523	5470040	183.68x	Velvet v. 1.2.01	Illumina	Escherichia coli FRIK523	Institute for Genome Sciences
2534681736	Escherichia coli TW09195	5469374	140x	Velvet v. 1.1.04	Illumina	Escherichia coli TW09195	Institute for Genome Sciences
2534681758	Escherichia coli Envira 8/11	5466456	54.15x	Celera Assembler v. 7.0	Illumina; 454	Escherichia coli Envira 8/11	Institute for Genome Sciences
2534681896	Klebsiella pneumoniae 700603	5461663	800x	CLC Genomics Workbench v. 5.5.1	Illumina HiSeq 2000	Klebsiella pneumoniae 700603	University of North Carolina at Chapel Hill
2531839030	Escherichia coli EC1870	5460136	121.93x	Velvet v. 1.2.01	Illumina	Escherichia coli EC1870	Institute for Genome Sciences
2529292980	Escherichia coli PA4	5457046	145.4x	Velvet v. 1.1.07	Illumina	Escherichia coli PA4	Institute for Genome Sciences
2548876868	Escherichia coli C166_11	5450672	374x	Velvet v. 1.1.04	Illumina HiSeq 2000	Escherichia coli C166_11	Institute for Genome Sciences Genome Resources Center
2531839034	Escherichia coli EC4402	5446996	130x	Velvet v. 1.1.04	Illumina	Escherichia coli EC4402	Institute for Genome Sciences
2531839004	Escherichia coli PA15	5443298	240x	Velvet v. 1.1.04	Illumina	Escherichia coli PA15	Institute for Genome Sciences
2529293078	Escherichia coli 90.0091	5441950	149.04x	Velvet v. 1.2.01	Illumina	Escherichia coli 90.0091	Institute for Genome Sciences
2531839149	Escherichia coli MP021552.12	5440529	200x	Celera Assembler v. 7.0	Illumina	Escherichia coli MP021552.12	Institute for Genome Sciences
2548876943	Escherichia coli C40_11	5438488	130x	Velvet v. 1.1.04	Illumina HiSeq 2000	Escherichia coli C40_11	Institute for Genome Sciences
2529293218	Escherichia coli FRIK1996	5434754	240x	Velvet v. 1.1.04	Illumina	Escherichia coli FRIK1996	Institute for Genome Sciences
2534682000	Escherichia coli 8.2524	5430311	113.61x	Velvet v. 1.2.01	Illumina	Escherichia coli 8.2524	Institute for Genome Sciences
2529293216	Escherichia coli FRIK1999	5425938	138.44x	Velvet v. 1.1.07	Illumina	Escherichia coli FRIK1999	Institute for Genome Sciences
2534681762	Escherichia coli ThroopD	5424634	56.49x	Celera Assembler v. 7.0	Illumina; 454	Escherichia coli ThroopD	Institute for Genome Sciences
2534682002	Escherichia coli 8.0586	5423279	132.38x	Velvet v. 1.2.01	Illumina	Escherichia coli 8.0586	Institute for Genome Sciences
2534682254	Escherichia coli PA9	5420890	200x	Velvet v. 1.1.04	Illumina	Escherichia coli PA9	Institute for Genome Sciences
2537561936	Escherichia coli P02997067.6	5418621	180x	Celera Assembler v. 7.0	Illumina	Escherichia coli P02997067.6	Institute for Genome Sciences
2537561935	Escherichia coli MP021552.7	5416193	180x	Celera Assembler v. 7.0	Illumina	Escherichia coli MP021552.7	Institute for Genome Sciences
2531839368	Escherichia coli EC4436	5415441	230x	Velvet v. 1.1.04	Illumina	Escherichia coli EC4436	Institute for Genome Sciences
2534681654	Escherichia coli PA23	5414526	143.94x	Velvet v. 1.1.07	Illumina	Escherichia coli PA23	Institute for Genome Sciences
2531839027	Escherichia coli EC1869	5408410	142.35x	Velvet v. 1.2.01	Illumina	Escherichia coli EC1869	Institute for Genome Sciences
2534682294	Escherichia coli 95.0183	5406957	146.52x	Velvet v. 1.2.01	Illumina	Escherichia coli 95.0183	Institute for Genome Sciences
2534682231	Escherichia coli EC4437	5406798	200x	Velvet v. 1.1.04	Illumina	Escherichia coli EC4437	Institute for Genome Sciences
2537561507	Escherichia coli EC1866	5405644	128.57x	Velvet v. 1.2.01	Illumina	Escherichia coli EC1866	Institute for Genome Sciences
2529293215	Escherichia coli FRIK2001	5405264	157.98x	Velvet v. 1.1.07	Illumina	Escherichia coli FRIK2001	Institute for Genome Sciences
2534681650	Escherichia coli PA28	5404722	230x	Velvet v. 1.1.04	Illumina	Escherichia coli PA28	Institute for Genome Sciences
2534682256	Escherichia coli PA45	5400386	168.27x	Velvet v. 1.1.07	Illumina	Escherichia coli PA45	Institute for Genome Sciences
2534682232	Escherichia coli EC4439	5400080	240x	Velvet v. 1.1.04	Illumina	Escherichia coli EC4439	Institute for Genome Sciences
2534681998	Escherichia coli 8.0416	5399645	61.36x	Celera Assembler v. 7.0	Illumina	Escherichia coli 8.0416	Institute for Genome Sciences
2554235199	Serratia marcescens MC458	5397991	87x	Velvet v. November 2012	Illumina	Sequencing of Clinical Strains in the Context of Bacteremia	The Genome Institute
2537561509	Escherichia coli EC1864	5397195	115.36x	Velvet v. 1.2.01	Illumina	Escherichia coli EC1864	Institute for Genome Sciences
2531839127	Escherichia coli P0299917.10	5396988	140x	Celera Assembler v. 7.0	Illumina	Escherichia coli P0299917.10	Institute for Genome Sciences
2547132418	Escherichia coli MP020980.1	5396856	180x	Celera Assembler v. 7.0	Illumina	Comparative genome analysis of enterotoxigenic E. coli strains isolates from infections of different clinical severity.	Institute for Genome Sciences
2534682321	Escherichia coli NE1487	5396294	155.08x	Velvet v. 1.1.07	Illumina	Escherichia coli NE1487	Institute for Genome Sciences
2531839155	Escherichia coli CB7326	5395629	189.75x	Velvet v. 1.1.07	Illumina	Escherichia coli CB7326	Institute for Genome Sciences
2534681627	Escherichia coli P0299917.5	5394923	140x	Celera Assembler v. 7.0	Illumina	Escherichia coli P0299917.5	Institute for Genome Sciences
2529292973	Escherichia coli PA42	5394783	230x	Velvet v. 1.1.04	Illumina	Escherichia coli PA42	Institute for Genome Sciences
2531839031	Escherichia coli EC4203	5391677	160x	Velvet v. 1.1.04	Illumina	Escherichia coli EC4203	Institute for Genome Sciences
2537561713	Escherichia coli 99.0672	5391143	174.83x	Velvet v. 1.2.01	Illumina	Escherichia coli 99.0672	Institute for Genome Sciences
2529292976	Escherichia coli PA34	5384469	188.07x	Velvet v. 1.1.07	Illumina	Escherichia coli PA34	Institute for Genome Sciences
2529293170	Escherichia coli 5412	5383539	167.34x	Velvet v. 1.1.07	Illumina	Escherichia coli 5412	Institute for Genome Sciences
2537562152	Escherichia coli MA6	5383147	148.17x	Velvet v. 1.1.07	Illumina	Escherichia coli MA6	Institute for Genome Sciences
2534682296	Escherichia coli 93-001	5381049	210x	Velvet v. 1.1.04	Illumina	Escherichia coli 93-001	Institute for Genome Sciences
2531839157	Escherichia coli EC1736	5379667	169.53x	Velvet v. 1.2.01	Illumina	Escherichia coli EC1736	Institute for Genome Sciences
2537561510	Escherichia coli EC1856	5379068	186.89x	Velvet v. 1.2.01	Illumina	Escherichia coli EC1856	Institute for Genome Sciences
2537561508	Escherichia coli EC1863	5378508	210x	Velvet v. 1.1.04	Illumina	Escherichia coli EC1863	Institute for Genome Sciences
2531839675	Escherichia coli 95.0943	5377423	177.68x	Velvet v. 1.2.01	Illumina	Escherichia coli 95.0943	Institute for Genome Sciences
2529292885	Escherichia coli 10.0833	5376430	128.89x	Velvet v. 1.2.01	Illumina	Escherichia coli 10.0833	Institute for Genome Sciences
2531839644	Escherichia coli EC1850	5374719	185.26x	Velvet v. 1.2.01	Illumina	Escherichia coli EC1850	Institute for Genome Sciences
2554235123	Escherichia coli HM69	5374332	220x	Velvet v. 1.1.04	Illumina HiSeq 2500	Escherichia coli HM69 Genome sequencing	Institute for Genome Sciences
2534682230	Escherichia coli FDA507	5374292	168.38x	Velvet v. 1.1.07	Illumina	Escherichia coli FDA507	Institute for Genome Sciences
2531839158	Escherichia coli EC1735	5373810	174.03x	Velvet v. 1.2.01	Illumina	Escherichia coli EC1735	Institute for Genome Sciences
2534681761	Escherichia coli C-34666	5373077	160x	Celera Assembler v. 7.0	Illumina	Escherichia coli C-34666	Institute for Genome Sciences
2531839646	Escherichia coli EC1848	5371972	142.72x	Velvet v. 1.2.01	Illumina	Escherichia coli EC1848	Institute for Genome Sciences
2534681876	Escherichia coli PA31	5371745	240x	Velvet v. 1.1.04	Illumina	Escherichia coli PA31	Institute for Genome Sciences
2529292888	Escherichia coli 0.1304	5371620	165.19x	Velvet v. 1.2.01	Illumina	Escherichia coli 0.1304	Institute for Genome Sciences
2531839156	Escherichia coli EC1737	5371079	181.71x	Velvet v. 1.2.01	Illumina	Escherichia coli EC1737	Institute for Genome Sciences
2534681704	Escherichia coli MP021561.2	5370491	51.96x	Celera Assembler v. 7.0	Illumina; 454	Escherichia coli MP021561.2	Institute for Genome Sciences
2531839102	Escherichia coli 96.0109	5369936	124.86x	Velvet v. 1.2.01	Illumina	Escherichia coli 96.0109	Institute for Genome Sciences
2534681877	Escherichia coli PA3	5369127	240x	Velvet v. 1.1.04	Illumina	Escherichia coli PA3	Institute for Genome Sciences
2534681652	Escherichia coli PA25	5368481	220x	Velvet v. 1.1.04	Illumina	Escherichia coli PA25	Institute for Genome Sciences
2529293084	Escherichia coli 90.0039	5367700	177.29x	Velvet v. 1.2.01	Illumina	Escherichia coli 90.0039	Institute for Genome Sciences
2554235198	Serratia marcescens MC459	5367360	77x	Velvet v. November 2012	Illumina	Sequencing of Clinical Strains in the Context of Bacteremia	The Genome Institute
2529293082	Escherichia coli 88.1467	5366817	151.16x	Velvet v. 1.2.01	Illumina	Escherichia coli 88.1467	Institute for Genome Sciences
2529292974	Escherichia coli PA32	5365358	220x	Velvet v. 1.1.04	Illumina	Escherichia coli PA32	Institute for Genome Sciences
2531839153	Escherichia coli EC1845	5364905	240x	Velvet v. 1.1.04	Illumina	Escherichia coli EC1845	Institute for Genome Sciences
2529293070	Escherichia coli TW07945	5364059	160x	Velvet v. 1.1.04	Illumina	Escherichia coli TW07945	Institute for Genome Sciences
2548876853	Escherichia coli C238_91	5363881	388x	Velvet v. 1.1.04	Illumina HiSeq 2000	Escherichia coli C238_91	Institute for Genome Sciences
2529292979	Escherichia coli PA39	5363865	240x	Velvet v. 1.1.04	Illumina	Escherichia coli PA39	Institute for Genome Sciences
2531839032	Escherichia coli EC4196	5362999	220x	Velvet v. 1.1.04	Illumina	Escherichia coli EC4196	Institute for Genome Sciences
2554235194	Serratia marcescens MC460	5362997	67x	Velvet v. November 2012	Illumina	Sequencing of Clinical Strains in the Context of Bacteremia	The Genome Institute
2554235196	Serratia marcescens MC6001	5361822	71x	Velvet v. November 2012	Illumina	Sequencing of Clinical Strains in the Context of Bacteremia	The Genome Institute
2541047125	Escherichia coli 09BKT024447	5359959	59.41x	Celera Assembler v. 7.0	Illumina	Escherichia coli 09BKT024447	Institute for Genome Sciences
2537561512	Escherichia coli EC1849	5359321	183.99x	Velvet v. 1.2.01	Illumina	Escherichia coli EC1849	Institute for Genome Sciences
2534682109	Escherichia coli 3.488	5358117	41.44x	Celera Assembler v. 7.0	Illumina	Escherichia coli 3.488	Institute for Genome Sciences
2531839152	Escherichia coli EC1846	5354144	203.49x	Velvet v. 1.2.01	Illumina	Escherichia coli EC1846	Institute for Genome Sciences
2541047122	Escherichia coli Bd5610_99	5353370	43.89x	Celera Assembler v. 7.0	Illumina	Escherichia coli Bd5610_99	Institute for Genome Sciences
2534682228	Escherichia coli FDA505	5352539	210x	Velvet v. 1.1.04	Illumina	Escherichia coli FDA505	Institute for Genome Sciences
2531839029	Escherichia coli EC4013	5352094	140x	Velvet v. 1.1.04	Illumina	Escherichia coli EC4013	Institute for Genome Sciences
2531839129	Escherichia coli P0299917.4	5351255	140x	Celera Assembler v. 7.0	Illumina	Escherichia coli P0299917.4	Institute for Genome Sciences
2529292975	Escherichia coli PA33	5350644	230x	Velvet v. 1.1.04	Illumina	Escherichia coli PA33	Institute for Genome Sciences
2534682253	Escherichia coli PA5	5350185	240x	Velvet v. 1.1.04	Illumina	Escherichia coli PA5	Institute for Genome Sciences
2531839645	Escherichia coli EC1847	5349602	183.48x	Velvet v. 1.2.01	Illumina	Escherichia coli EC1847	Institute for Genome Sciences
2534681628	Escherichia coli P0299917.6	5346737	160x	Celera Assembler v. 7.0	Illumina	Escherichia coli P0299917.6	Institute for Genome Sciences
2531839099	Escherichia coli 96.0939	5343555	169.55x	Velvet v. 1.2.01	Illumina	Escherichia coli 96.0939	Institute for Genome Sciences
2529293173	Escherichia coli 6.0172	5343125	181.19x	Velvet v. 1.2.01	Illumina	Escherichia coli 6.0172	Institute for Genome Sciences
2551306356	Pseudomonas sp. S5.2	5343081	202.5x	CLC Genomics Workbench v. 5.1	Illumina HiSeq	Pseudomonas sp. S5.2	University of Malaya
2529292977	Escherichia coli PA35	5343060	73.57x	Celera Assembler v. 7.0	Illumina	Escherichia coli PA35	Institute for Genome Sciences
2534682107	Escherichia coli 3.4870	5341788	96.01x	Velvet v. 1.2.01	Illumina	Escherichia coli 3.4870	Institute for Genome Sciences
2537561711	Escherichia coli 97.0010	5341287	157.93x	Velvet v. 1.2.01	Illumina	Escherichia coli 97.0010	Institute for Genome Sciences
2531839100	Escherichia coli 96.0427	5338153	164.24x	Velvet v. 1.2.01	Illumina	Escherichia coli 96.0427	Institute for Genome Sciences
2548876855	Escherichia coli C354_03B	5337645	321x	Velvet v. 1.1.04	Illumina HiSeq 2000	Escherichia coli C354_03B	Institute for Genome Sciences
2534682229	Escherichia coli FDA506	5334506	175.13x	Velvet v. 1.1.07	Illumina	Escherichia coli FDA506	Institute for Genome Sciences
2534681738	Escherichia coli TW14313	5332458	230x	Velvet v. 1.1.04	Illumina	Escherichia coli TW14313	Institute for Genome Sciences
2531839126	Escherichia coli P0299917.9	5331819	180x	Celera Assembler v. 7.0	Illumina	Escherichia coli P0299917.9	Institute for Genome Sciences
2534681776	Escherichia coli 09BKT078844	5331665	97.61x	Velvet v. 1.2.07	Illumina	Escherichia coli 09BKT078844	Institute for Genome Sciences
2551306469	Pantoea sp. A4	5331108	108x	CLC Genomic Workbench v. 5.1	Illumina HiSeq	Pantoea sp. A4	University of Malaya
2541047502	Escherichia coli 14A	5328967	57.6x	Celera Assembler v. 7.0	Illumina	Escherichia coli 14A	Institute for Genome Sciences
2554235200	Serratia marcescens AB42556419-isolate1	5328671	71x	Velvet v. November 2012	Illumina	Serratia marcescens AB42556419-isolate1 Genome sequencing	The Genome Institute
2534681662	Escherichia coli 2788150	5328058	180x	Celera Assembler v. 7.0	Illumina	Escherichia coli 2788150	Institute for Genome Sciences
2537562153	Escherichia coli NE098	5327597	168.37x	Velvet v. 1.2.01	Illumina	Escherichia coli NE098	Institute for Genome Sciences
2554235197	Serratia marcescens MC6000	5327162	81x	Velvet v. November 2012	Illumina	Sequencing of Clinical Strains in the Context of Bacteremia	The Genome Institute
2541047126	Escherichia coli 08BKT77219	5326791	51.29x	Celera Assembler v. 7.0	Illumina	Escherichia coli 08BKT77219	Institute for Genome Sciences
2548876957	Escherichia coli C792_92	5324891	283x	Velvet v. 1.1.04	Illumina HiSeq 2000	Escherichia coli C792_92	Institute for Genome Sciences
2541047444	Escherichia coli B112	5324837	55.24x	Celera Assembler v. 7.0	Illumina	Escherichia coli B112	Institute for Genome Sciences
2537561511	Escherichia coli EC1862	5324591	167.73x	Velvet v. 1.2.01	Illumina	Escherichia coli EC1862	Institute for Genome Sciences
2534682298	Escherichia coli 93.0055	5323550	173.55x	Velvet v. 1.2.01	Illumina	Escherichia coli 93.0055	Institute for Genome Sciences
2541047169	Escherichia coli B90	5321425	54.61x	Celera Assembler v. 7.0	Illumina	Escherichia coli B90	Institute for Genome Sciences
2529293171	Escherichia coli 5.2239	5321288	198.39x	Velvet v. 1.2.01	Illumina	Escherichia coli 5.2239	Institute for Genome Sciences
2534681626	Escherichia coli P0299917.8	5320297	200x	Celera Assembler v. 7.0	Illumina	Escherichia coli P0299917.8	Institute for Genome Sciences
2541047435	Escherichia coli B89	5319764	83.19x	Celera Assembler v. 7.0	Illumina	Escherichia coli B89	Institute for Genome Sciences
2534682234	Escherichia coli EC96038	5319239	190.7x	Velvet v. 1.1.07	Illumina	Escherichia coli EC96038	Institute for Genome Sciences
2534681653	Escherichia coli PA24	5319012	210x	Velvet v. 1.1.04	Illumina	Escherichia coli PA24	Institute for Genome Sciences
2547132488	Escherichia coli P0304799.3	5318586	160x	Celera Assembler v. 7.0	Illumina	Comparative genome analysis of enterotoxigenic E. coli strains isolates from infections of different clinical severity.	Institute for Genome Sciences
2541047175	Escherichia coli B113	5316658	64.65x	Celera Assembler v. 7.0	Illumina	Escherichia coli B113	Institute for Genome Sciences
2531839033	Escherichia coli EC4421	5315793	170x	Velvet v. 1.1.04	Illumina	Escherichia coli EC4421	Institute for Genome Sciences
2531839036	Escherichia coli EC4422	5315687	180x	Velvet v. 1.1.04	Illumina	Escherichia coli EC4422	Institute for Genome Sciences
2534681705	Escherichia coli MP021561.3	5312674	150x	Celera Assembler v. 7.0	Illumina	Escherichia coli MP021561.3	Institute for Genome Sciences
2541047441	Escherichia coli B86	5308821	91.68x	Celera Assembler v. 7.0	Illumina	Escherichia coli B86	Institute for Genome Sciences
2534681663	Escherichia coli 2865200	5305549	160x	Celera Assembler v. 7.0	Illumina	Escherichia coli 2865200	Institute for Genome Sciences
2529293151	Escherichia coli P0304816.6	5305218	120x	Celera Assembler v. 7.0	Illumina	Escherichia coli P0304816.6	Institute for Genome Sciences
2529293083	Escherichia coli 89.0511	5303619	166.7x	Velvet v. 1.2.01	Illumina	Escherichia coli 89.0511	Institute for Genome Sciences
2534681735	Escherichia coli TW14301	5298453	170x	Velvet v. 1.1.04	Illumina	Escherichia coli TW14301	Institute for Genome Sciences
2529293071	Escherichia coli TT12B	5298230	177.53x	Velvet v. 1.1.07	Illumina	Escherichia coli TT12B	Institute for Genome Sciences
2531839454	Escherichia coli BCE034_MS-14	5298041	200x	Celera Assembler v. 7.0	Illumina	Escherichia coli BCE034_MS-14	Institute for Genome Sciences
2529292886	Escherichia coli 10.0869	5297471	142.47x	Velvet v. 1.2.01	Illumina	Escherichia coli 10.0869	Institute for Genome Sciences
2534682227	Escherichia coli FDA504	5294724	178.07x	Velvet v. 1.1.07	Illumina	Escherichia coli FDA504	Institute for Genome Sciences
2548876700	Escherichia coli C1244_91	5294605	260x	Velvet v. 1.1.04	Illumina HiSeq 2000	Escherichia coli C1244_91	Institute for Genome Sciences Genome Resources Center
2529293150	Escherichia coli P0304816.7	5293422	160x	Celera Assembler v. 7.0	Illumina	Escherichia coli P0304816.7	Institute for Genome Sciences
2531839235	Escherichia coli 99.1793	5288634	67.44x	Celera Assembler v. 7.0	Illumina	Escherichia coli 99.1793	Institute for Genome Sciences
2531839455	Escherichia coli 2719100	5286235	30.74x	Celera Assembler v. 7.0	Illumina; 454	Escherichia coli 2719100	Institute for Genome Sciences
2554235130	Klebsiella pneumoniae PR04	5285449	78x	CLC Genomics Workbench v. 5.1	Illumina GAii	Klebsiella pneumoniae PR04 Genome sequencing	Universiti Teknologi MARA
2541047501	Escherichia coli Tx3800	5282985	58.3x	Celera Assembler v. 7.0	Illumina	Escherichia coli Tx3800	Institute for Genome Sciences
2541047432	Escherichia coli B40-2	5279382	63.18x	Celera Assembler v. 7.0	Illumina	Escherichia coli B40-2	Institute for Genome Sciences
2531839098	Escherichia coli 96.0932	5279028	102.06x	Velvet v. 1.2.01	Illumina	Escherichia coli 96.0932	Institute for Genome Sciences
2541047433	Escherichia coli B40-1	5278042	72.74x	Celera Assembler v. 7.0	Illumina	Escherichia coli B40-1	Institute for Genome Sciences
2541047120	Escherichia coli T1282_01	5274839	53.77x	Celera Assembler v. 7.0	Illumina	Escherichia coli T1282_01	Institute for Genome Sciences
2541047437	Escherichia coli B90	5272514	92.28x	Celera Assembler v. 7.0	Illumina	Escherichia coli B90	Institute for Genome Sciences
2554235125	Escherichia coli HM26	5271678	223x	Velvet v. 1.1.04	Illumina HiSeq 2500	Escherichia coli HM26 Genome sequencing	Institute for Genome Sciences
2529293148	Escherichia coli P0304816.5	5270749	160x	Celera Assembler v. 7.0	Illumina	Escherichia coli P0304816.5	Institute for Genome Sciences
2529292978	Escherichia coli PA38	5268786	154.64x	Velvet v. 1.1.07	Illumina	Escherichia coli PA38	Institute for Genome Sciences
2531839238	Escherichia coli 99.1762	5267973	53.6x	Celera Assembler v. 7.0	Illumina	Escherichia coli 99.1762	Institute for Genome Sciences
2537561712	Escherichia coli 99.0814	5266457	70.76x	Celera Assembler v. 7.0	Illumina	Escherichia coli 99.0814	Institute for Genome Sciences
2534682176	Escherichia coli P0304816.11	5266165	180x	Celera Assembler v. 7.0	Illumina	Escherichia coli P0304816.11	Institute for Genome Sciences
2541047163	Escherichia coli B102	5266004	82.92x	Celera Assembler v. 7.0	Illumina	Escherichia coli B102	Institute for Genome Sciences
2534682255	Escherichia coli PA8	5265875	65.5x	Celera Assembler v. 7.0	Illumina	Escherichia coli PA8	Institute for Genome Sciences
2541047425	Escherichia coli B28-1	5265476	76.43x	Celera Assembler v. 7.0	Illumina	Escherichia coli B28-1	Institute for Genome Sciences
2529293079	Escherichia coli 90.2281	5261054	145.13x	Velvet v. 1.2.01	Illumina	Escherichia coli 90.2281	Institute for Genome Sciences
2534681624	Escherichia coli P0299917.7	5260294	200x	Celera Assembler v. 7.0	Illumina	Escherichia coli P0299917.7	Institute for Genome Sciences
2531839131	Escherichia coli P0299917.2	5258937	160x	Celera Assembler v. 7.0	Illumina	Escherichia coli P0299917.2	Institute for Genome Sciences
2541047172	Escherichia coli B17	5256728	83.31x	Celera Assembler v. 7.0	Illumina	Escherichia coli B17	Institute for Genome Sciences
2548876694	Escherichia coli O121:H19 MT#2	5256368	100x	Velvet v. 1.1	Illumina HiSeq 2000	Escherichia coli O121:H19 MT#2	FDA
2534681700	Escherichia coli MP020940.1	5256328	38.1x	Celera Assembler v. 7.0	Illumina; 454	Escherichia coli MP020940.1	Institute for Genome Sciences
2541047170	Escherichia coli B84	5256253	82.63x	Celera Assembler v. 7.0	Illumina	Escherichia coli B84	Institute for Genome Sciences
2529293081	Escherichia coli 88.1042	5254984	148.1x	Velvet v. 1.2.01	Illumina	Escherichia coli 88.1042	Institute for Genome Sciences
2548876932	Escherichia coli C161_11	5254629	546x	Velvet v. 1.1.04	Illumina HiSeq 2000	Escherichia coli C161_11	Institute for Genome Sciences Genome Resources Center
2531839236	Escherichia coli 99.0848	5253766	79.2x	Celera Assembler v. 7.0	Illumina	Escherichia coli 99.0848	Institute for Genome Sciences
2529292747	Escherichia coli PA2	5252407	75.44x	Celera Assembler v. 7.0	Illumina	Escherichia coli PA2	Institute for Genome Sciences
2541047171	Escherichia coli B83	5247655	64.86x	Celera Assembler v. 7.0	Illumina	Escherichia coli B83	Institute for Genome Sciences
2541047124	Escherichia coli T924_01	5247604	61.23x	Celera Assembler v. 7.0	Illumina	Escherichia coli T924_01	Institute for Genome Sciences
2529292828	Escherichia coli 2780750	5246553	160x	Celera Assembler v. 7.0	Illumina	Escherichia coli 2780750	Institute for Genome Sciences
2541047499	Escherichia coli 2886-75	5244479	59.24x	Celera Assembler v. 7.0	Illumina	Escherichia coli 2886-75	Institute for Genome Sciences
2541047440	Escherichia coli B85	5243626	92.25x	Celera Assembler v. 7.0	Illumina	Escherichia coli B85	Institute for Genome Sciences
2541047498	Escherichia coli B5-2	5243480	72.45x	Celera Assembler v. 7.0	Illumina	Escherichia coli B5-2	Institute for Genome Sciences
2534682175	Escherichia coli P0304816.10	5242349	180x	Celera Assembler v. 7.0	Illumina	Escherichia coli P0304816.10	Institute for Genome Sciences
2541047442	Escherichia coli B49-2	5241649	92.17x	Celera Assembler v. 7.0	Illumina	Escherichia coli B49-2	Institute for Genome Sciences
2541047173	Escherichia coli B105	5241402	53.86x	Celera Assembler v. 7.0	Illumina	Escherichia coli B105	Institute for Genome Sciences
2541047436	Escherichia coli B103	5241282	60.86x	Celera Assembler v. 7.0	Illumina	Escherichia coli B103	Institute for Genome Sciences
2537561689	Escherichia coli p0305293.1	5240071	47.81x	Celera Assembler v. 7.0	Illumina; 454	Escherichia coli p0305293.1	Institute for Genome Sciences
2541047167	Escherichia coli B36-1	5237252	67.92x	Celera Assembler v. 7.0	Illumina	Escherichia coli B36-1	Institute for Genome Sciences
2541047500	Escherichia coli Tx1686	5233942	59.69x	Celera Assembler v. 7.0	Illumina	Escherichia coli Tx1686	Institute for Genome Sciences
2541047439	Escherichia coli B104	5233535	64.21x	Celera Assembler v. 7.0	Illumina	Escherichia coli B104	Institute for Genome Sciences
2541047428	Escherichia coli B36-2	5233428	76.62x	Celera Assembler v. 7.0	Illumina	Escherichia coli B36-2	Institute for Genome Sciences
2529292853	Escherichia coli P0302293.4	5233214	120x	Celera Assembler v. 7.0	Illumina	Escherichia coli P0302293.4	Institute for Genome Sciences
2541047427	Escherichia coli B29-2	5230217	76.75x	Celera Assembler v. 7.0	Illumina	Escherichia coli B29-2	Institute for Genome Sciences
2529293146	Escherichia coli P0304816.3	5229426	200x	Celera Assembler v. 7.0	Illumina	Escherichia coli P0304816.3	Institute for Genome Sciences
2541047121	Escherichia coli T234_00	5229253	72.85x	Celera Assembler v. 7.0	Illumina	Escherichia coli T234_00	Institute for Genome Sciences
2531839101	Escherichia coli 96.0107	5228339	136.83x	Velvet v. 1.2.01	Illumina	Escherichia coli 96.0107	Institute for Genome Sciences
2531839232	Escherichia coli 99.1781	5226241	76.38x	Celera Assembler v. 7.0	Illumina	Escherichia coli 99.1781	Institute for Genome Sciences
2534681999	Escherichia coli 7.1982	5225515	69.01x	Celera Assembler v. 7.0	Illumina	Escherichia coli 7.1982	Institute for Genome Sciences
2548876961	Escherichia coli C842_97	5224079	130x	Velvet v. 1.1.04	Illumina HiSeq 2000	Escherichia coli C842_97	Institute for Genome Sciences
2534681994	Escherichia coli PA47	5224070	70.48x	Celera Assembler v. 7.0	Illumina	Escherichia coli PA47	Institute for Genome Sciences
2526164693	Escherichia coli 99.0713	5222895	93.77x	Celera Assembler v. 7.0	Illumina	Escherichia coli 99.0713	Institute for Genome Sciences
2534681664	Escherichia coli 2864350	5222474	90x	Celera Assembler v. 7.0	Illumina	Escherichia coli 2864350	Institute for Genome Sciences
2531839531	Escherichia coli 2726800	5222104	65.25x	Celera Assembler v. 7.0	Illumina; 454	Escherichia coli 2726800	Institute for Genome Sciences
2529293065	Escherichia coli P0302308.10	5222034	140x	Celera Assembler v. 7.0	Illumina	Escherichia coli P0302308.10	Institute for Genome Sciences
2541047166	Escherichia coli B29-1	5221118	68.75x	Celera Assembler v. 7.0	Illumina	Escherichia coli B29-1	Institute for Genome Sciences
2529293153	Escherichia coli P0304816.8	5221067	160x	Celera Assembler v. 7.0	Illumina	Escherichia coli P0304816.8	Institute for Genome Sciences
2537561827	Escherichia coli P0301867.11	5220947	180x	Celera Assembler v. 7.0	Illumina	Escherichia coli P0301867.11	Institute for Genome Sciences
2541047097	Escherichia coli B108	5220639	75.34x	Celera Assembler v. 7.0	Illumina	Escherichia coli B108	Institute for Genome Sciences
2541047438	Escherichia coli B109	5220322	84.72x	Celera Assembler v. 7.0	Illumina	Escherichia coli B109	Institute for Genome Sciences
2545824716	Escherichia coli P0301867.13	5220161	120x	Celera Assembler v. 7.0	Illumina	Comparative genome analysis of enterotoxigenic E. coli strains isolates from infections of different clinical severity.	Institute for Genome Sciences
2534681647	Escherichia coli PA19	5219518	71.46x	Celera Assembler v. 7.0	Illumina	Escherichia coli PA19	Institute for Genome Sciences
2545824708	Escherichia coli 179100	5217671	200x	Celera Assembler v. 7.0	Illumina	Escherichia coli 179100 Genome sequencing	Institute for Genome Sciences
2541047119	Escherichia coli 08BKT055439	5216186	79.9x	Celera Assembler v. 7.0	Illumina	Escherichia coli 08BKT055439	Institute for Genome Sciences
2537561715	Escherichia coli 99.0815	5216087	71.13x	Celera Assembler v. 7.0	Illumina	Escherichia coli 99.0815	Institute for Genome Sciences
2531839524	Escherichia coli 2845650	5215288	200x	Celera Assembler v. 7.0	Illumina	Escherichia coli 2845650	Institute for Genome Sciences
2534682173	Escherichia coli P0304816.12	5214745	180x	Celera Assembler v. 7.0	Illumina	Escherichia coli P0304816.12	Institute for Genome Sciences
2531839672	Escherichia coli 96.0428	5214423	120.61x	Velvet v. 1.2.01	Illumina	Escherichia coli 96.0428	Institute for Genome Sciences
2537561826	Escherichia coli P0301867.5	5211861	180x	Celera Assembler v. 7.0	Illumina	Escherichia coli P0301867.5	Institute for Genome Sciences
2537561825	Escherichia coli P0301867.7	5210063	140x	Celera Assembler v. 7.0	Illumina	Escherichia coli P0301867.7	Institute for Genome Sciences
2529293061	Escherichia coli P0302308.14	5209659	140x	Celera Assembler v. 7.0	Illumina	Escherichia coli P0302308.14	Institute for Genome Sciences
2531839620	Escherichia coli PA13	5209632	74.06x	Celera Assembler v. 7.0	Illumina	Escherichia coli PA13	Institute for Genome Sciences
2541047443	Escherichia coli B106	5209386	93.44x	Celera Assembler v. 7.0	Illumina	Escherichia coli B106	Institute for Genome Sciences
2529293149	Escherichia coli P0304816.4	5207437	220x	Celera Assembler v. 7.0	Illumina	Escherichia coli P0304816.4	Institute for Genome Sciences
2548876935	Escherichia coli C283_09	5207088	246x	Velvet v. 1.1.04	Illumina HiSeq 2000	Escherichia coli C283_09	Institute for Genome Sciences
2548876926	Mycobacterium abscessus M172	5204460	186x	CLC Genomics Workbench v. 5.0	Illumina	Mycobacterium abscessus M172	University of Malaya
2531839200	Escherichia coli PA48	5202061	73.8x	Celera Assembler v. 7.0	Illumina	Escherichia coli PA48	Institute for Genome Sciences
2537561716	Escherichia coli 99.0816	5200324	69.36x	Celera Assembler v. 7.0	Illumina	Escherichia coli 99.0816	Institute for Genome Sciences
2534682174	Escherichia coli P0304816.13	5198295	180x	Celera Assembler v. 7.0	Illumina	Escherichia coli P0304816.13	Institute for Genome Sciences
2537561714	Escherichia coli 99.0678	5198138	84.08x	Celera Assembler v. 7.0	Illumina	Escherichia coli 99.0678	Institute for Genome Sciences
2529293152	Escherichia coli P0304816.9	5198090	180x	Celera Assembler v. 7.0	Illumina	Escherichia coli P0304816.9	Institute for Genome Sciences
2537562216	Escherichia coli P0302308.2	5198053	140x	Celera Assembler v. 7.0	Illumina	Escherichia coli P0302308.2	Institute for Genome Sciences
2545824718	Escherichia coli P0301867.2	5198029	160x	Celera Assembler v. 7.0	Illumina	Comparative genome analysis of enterotoxigenic E. coli strains isolates from infections of different clinical severity.	Institute for Genome Sciences
2531839103	Escherichia coli 97.0003	5197897	101.78x	Celera Assembler v. 7.0	Illumina	Escherichia coli 97.0003	Institute for Genome Sciences
2529293060	Escherichia coli P0304777.1	5196474	63x	Celera Assembler v. 7.0	Illumina; 454	Escherichia coli P0304777.1	Institute for Genome Sciences
2537561710	Escherichia coli 99.0670	5195547	45.8x	Celera Assembler v. 7.0	Illumina	Escherichia coli 99.0670	Institute for Genome Sciences
2548876950	Escherichia coli C717_10	5194147	130x	Velvet v. 1.1.04	Illumina HiSeq 2000	Escherichia coli C717_10	Institute for Genome Sciences
2529292884	Escherichia coli 10.0821	5194079	119.89x	Celera Assembler v. 7.0	Illumina	Escherichia coli 10.0821	Institute for Genome Sciences
2537562223	Escherichia coli P0302308.1	5189814	63.62x	Celera Assembler v. 7.0	Illumina; 454	Escherichia coli P0302308.1	Institute for Genome Sciences
2531839237	Escherichia coli 99.0839	5188627	69.68x	Celera Assembler v. 7.0	Illumina	Escherichia coli 99.0839	Institute for Genome Sciences
2529293147	Escherichia coli P0304816.2	5188550	220x	Celera Assembler v. 7.0	Illumina	Escherichia coli P0304816.2	Institute for Genome Sciences
2534682172	Escherichia coli P0304816.15	5187872	160x	Celera Assembler v. 7.0	Illumina	Escherichia coli P0304816.15	Institute for Genome Sciences
2531839676	Escherichia coli 95.1288	5187850	106.17x	Velvet v. 1.2.01	Illumina	Escherichia coli 95.1288	Institute for Genome Sciences
2537561823	Escherichia coli P0301867.4	5182386	180x	Celera Assembler v. 7.0	Illumina	Escherichia coli P0301867.4	Institute for Genome Sciences
2534681701	Escherichia coli P0298942.1	5179956	42.01x	Celera Assembler v. 7.0	Illumina; 454	Escherichia coli P0298942.1	Institute for Genome Sciences
2548876858	Escherichia coli C581_05	5179382	273x	Velvet v. 1.1.04	Illumina HiSeq 2000	Escherichia coli C581_05	Institute for Genome Sciences
2531839234	Escherichia coli 99.1805	5176947	68.74x	Celera Assembler v. 7.0	Illumina	Escherichia coli 99.1805	Institute for Genome Sciences
2541047127	Escherichia coli T1840_97	5176612	56.19x	Celera Assembler v. 7.0	Illumina	Escherichia coli T1840_97	Institute for Genome Sciences
2531839486	Escherichia coli P0299438.4	5174884	160x	Celera Assembler v. 7.0	Illumina	Escherichia coli P0299438.4	Institute for Genome Sciences
2529292835	Escherichia coli 2747800	5173174	220x	Celera Assembler v. 7.0	Illumina	Escherichia coli 2747800	Institute for Genome Sciences
2529292724	Escherichia coli 2866750	5171053	200x	Celera Assembler v. 7.0	Illumina	Escherichia coli 2866750	Institute for Genome Sciences
2534682171	Escherichia coli P0304816.14	5170822	180x	Celera Assembler v. 7.0	Illumina	Escherichia coli P0304816.14	Institute for Genome Sciences
2548876959	Escherichia coli C87_11	5170324	570x	Velvet v. 1.1.04	Illumina HiSeq 2000	Escherichia coli C87_11	Institute for Genome Sciences
2534682295	Escherichia coli 95.0083	5170154	50.1x	Celera Assembler v. 7.0	Illumina	Escherichia coli 95.0083	Institute for Genome Sciences
2554235127	Escherichia coli HM27	5166851	250x	Velvet v. 1.1.04	Illumina HiSeq 2500	Escherichia coli HM27 Genome sequencing	Institute for Genome Sciences
2537561824	Escherichia coli P0301867.3	5165888	220x	Celera Assembler v. 7.0	Illumina	Escherichia coli P0301867.3	Institute for Genome Sciences
2534681759	Escherichia coli Jurua 20/10	5165757	53.03x	Celera Assembler v. 7.0	Illumina; 454	Escherichia coli Jurua 20/10	Institute for Genome Sciences
2548876702	Escherichia coli C154_11	5165737	386x	Velvet v. 1.1.04	Illumina HiSeq 2000	Escherichia coli C154_11	Institute for Genome Sciences Genome Resources Center
2534682001	Escherichia coli PA11	5164431	74.34x	Celera Assembler v. 7.0	Illumina	Escherichia coli PA11	Institute for Genome Sciences
2529292830	Escherichia coli 2762100	5163730	180x	Celera Assembler v. 7.0	Illumina	Escherichia coli 2762100	Institute for Genome Sciences
2554235124	Escherichia coli HM65	5162282	233x	Velvet v. 1.1.04	Illumina HiSeq 2500	Escherichia coli HM65 Genome sequencing	Institute for Genome Sciences
2529293063	Escherichia coli P0302308.12	5161773	220x	Celera Assembler v. 7.0	Illumina	Escherichia coli P0302308.12	Institute for Genome Sciences
2529293064	Escherichia coli P0302308.11	5161006	160x	Celera Assembler v. 7.0	Illumina	Escherichia coli P0302308.11	Institute for Genome Sciences
2529292719	Escherichia coli 2872000	5159971	180x	Celera Assembler v. 7.0	Illumina	Escherichia coli 2872000	Institute for Genome Sciences
2529292833	Escherichia coli 2756500	5154233	200x	Celera Assembler v. 7.0	Illumina	Escherichia coli 2756500	Institute for Genome Sciences
2537561575	Escherichia coli P0302308.5	5153602	140x	Celera Assembler v. 7.0	Illumina	Escherichia coli P0302308.5	Institute for Genome Sciences
2537561576	Escherichia coli P0302308.4	5152947	220x	Celera Assembler v. 7.0	Illumina	Escherichia coli P0302308.4	Institute for Genome Sciences
2531839233	Escherichia coli 99.1775	5151627	56.34x	Celera Assembler v. 7.0	Illumina	Escherichia coli 99.1775	Institute for Genome Sciences
2554235189	Escherichia coli IMT8073	5149783	150x	CLC Genomics Workbench v. 6.0.3, Newbler v. 2.8	454; Illumina HiSeq 2000	Escherichia coli IMT8073 Genome sequencing	Freie University Berlin
2529292836	Escherichia coli 2731150	5148982	220x	Celera Assembler v. 7.0	Illumina	Escherichia coli 2731150	Institute for Genome Sciences
2529292726	Escherichia coli 2875150	5148955	180x	Celera Assembler v. 7.0	Illumina	Escherichia coli 2875150	Institute for Genome Sciences
2537562215	Escherichia coli P0302308.3	5147897	180x	Celera Assembler v. 7.0	Illumina	Escherichia coli P0302308.3	Institute for Genome Sciences
2531839331	Escherichia coli P0302293.9	5146745	160x	Celera Assembler v. 7.0	Illumina	Escherichia coli P0302293.9	Institute for Genome Sciences
2548876867	Escherichia coli C900_01	5146697	243x	Velvet v. 1.1.04	Illumina HiSeq 2000	Escherichia coli C900_01	Institute for Genome Sciences
2537561930	Escherichia coli 201600.1	5146027	56.03x	Celera Assembler v. 7.0	Illumina; 454	Escherichia coli 201600.1	Institute for Genome Sciences
2531839239	Escherichia coli 99.1753	5144368	88.25x	Celera Assembler v. 7.0	Illumina	Escherichia coli 99.1753	Institute for Genome Sciences
2534681657	Escherichia coli 2860650	5139488	120x	Celera Assembler v. 7.0	Illumina	Escherichia coli 2860650	Institute for Genome Sciences
2548877037	Mycobacterium abscessus M148	5138021	49x	CLCBio Workbench v. 5.0	Illumina GAII	Mycobacterium abscessus M148	University of Malaya
2534681658	Escherichia coli 2860050	5136076	160x	Celera Assembler v. 7.0	Illumina	Escherichia coli 2860050	Institute for Genome Sciences
2531839104	Escherichia coli 97.0007	5134560	91.3x	Celera Assembler v. 7.0	Illumina	Escherichia coli 97.0007	Institute for Genome Sciences
2554235186	Escherichia coli MC21	5128451	78x	Velvet v. November 2012	Illumina	Escherichia coli MC21 Genome sequencing	The Genome Institute
2529293080	Escherichia coli 88.0221	5127850	132.56x	Velvet v. 1.2.01	Illumina	Escherichia coli 88.0221	Institute for Genome Sciences
2537561709	Escherichia coli 97.1742	5126813	72.69x	Celera Assembler v. 7.0	Illumina	Escherichia coli 97.1742	Institute for Genome Sciences
2531839528	Escherichia coli BCE032_MS-12	5126618	160x	Celera Assembler v. 7.0	Illumina	Escherichia coli BCE032_MS-12	Institute for Genome Sciences
2529292832	Escherichia coli 2749250	5125700	200x	Celera Assembler v. 7.0	Illumina	Escherichia coli 2749250	Institute for Genome Sciences
2537561932	Escherichia coli 2848050	5124874	180x	Celera Assembler v. 7.0	Illumina	Escherichia coli 2848050	Institute for Genome Sciences
2554235185	Escherichia coli MC23	5124204	85x	Velvet v. November 2012	Illumina	Escherichia coli MC23 Genome sequencing	The Genome Institute
2547132420	Escherichia coli P0302293.7	5123307	180x	Celera Assembler v. 7.0	Illumina	Comparative genome analysis of enterotoxigenic E. coli strains isolates from infections of different clinical severity.	Institute for Genome Sciences
2531839527	Escherichia coli BCE030_MS-09	5121565	180x	Celera Assembler v. 7.0	Illumina	Escherichia coli BCE030_MS-09	Institute for Genome Sciences
2529293145	Escherichia coli P0304777.15	5121088	160x	Celera Assembler v. 7.0	Illumina	Escherichia coli P0304777.15	Institute for Genome Sciences
2554235187	Escherichia coli AB43739056-isolate1	5120995	70x	Velvet v. November 2012	Illumina	Escherichia coli AB43739056-isolate1 Genome sequencing	The Genome Institute
2531839330	Escherichia coli P0302293.8	5119812	180x	Celera Assembler v. 7.0	Illumina	Escherichia coli P0302293.8	Institute for Genome Sciences
2551306412	Klebsiella pneumoniae pneumoniae KpO3210	5119205	80.92x	Velvet v. 1.1.07	Illumina	Klebsiella pneumoniae pneumoniae KpO3210	Biomol-Informatics
2537562016	Escherichia coli 178900	5118952	180x	Celera Assembler v. 7.0	Illumina	Escherichia coli 178900	Institute for Genome Sciences
2537561831	Escherichia coli P0302293.6	5118609	220x	Celera Assembler v. 7.0	Illumina	Escherichia coli P0302293.6	Institute for Genome Sciences
2534682092	Escherichia coli P0304777.5	5116813	220x	Celera Assembler v. 7.0	Illumina	Escherichia coli P0304777.5	Institute for Genome Sciences
2537561605	Escherichia coli ATCC 700728	5116079	57.85x	Celera Assembler v. 7.0	Illumina	Escherichia coli ATCC 700728	Institute for Genome Sciences
2548876699	Escherichia coli C12_92	5115575	278x	Velvet v. 1.1.04	Illumina HiSeq 2000	Escherichia coli C12_92	Institute for Genome Sciences Genome Resources Center
2545824719	Escherichia coli p0305293.14	5115449	200x	Celera Assembler v. 7.0	Illumina	Comparative genome analysis of enterotoxigenic E. coli strains isolates from infections of different clinical severity.	Institute for Genome Sciences
2531839588	Escherichia coli 178850	5114446	200x	Celera Assembler v. 7.0	Illumina	Escherichia coli 178850	Institute for Genome Sciences
2534681840	Vibrio cholerae HENC-02	5113216	170x	Velvet v. 1.1.04	Illumina	Vibrio cholerae Genome sequencing project	Institute for Genome Sciences
2529293062	Escherichia coli P0302308.13	5111080	220x	Celera Assembler v. 7.0	Illumina	Escherichia coli P0302308.13	Institute for Genome Sciences
2534682088	Escherichia coli P0304777.10	5110390	140x	Celera Assembler v. 7.0	Illumina	Escherichia coli P0304777.10	Institute for Genome Sciences
2554235188	Escherichia coli MC6002	5106665	72x	Velvet v. November 2012	Illumina	Escherichia coli MC6002 Genome sequencing	The Genome Institute
2529292998	Escherichia coli O127:B8 C43/90	5106636	500x	Velvet v. 1.1.05	Illumina HiSeq	Escherichia coli O127:B8 C43/90	Uppsala University
2534681660	Escherichia coli 2850750	5106346	160x	Celera Assembler v. 7.0	Illumina	Escherichia coli 2850750	Institute for Genome Sciences
2534682091	Escherichia coli P0304777.4	5106025	160x	Celera Assembler v. 7.0	Illumina	Escherichia coli P0304777.4	Institute for Genome Sciences
2529292723	Escherichia coli 2866550	5104704	180x	Celera Assembler v. 7.0	Illumina	Escherichia coli 2866550	Institute for Genome Sciences
2529292829	Escherichia coli 2785200	5101828	140x	Celera Assembler v. 7.0	Illumina	Escherichia coli 2785200	Institute for Genome Sciences
2534682095	Escherichia coli P0304777.13	5101369	180x	Celera Assembler v. 7.0	Illumina	Escherichia coli P0304777.13	Institute for Genome Sciences
2545824711	Escherichia coli P0298942.4	5100563	140x	Celera Assembler v. 7.0	Illumina	Comparative genome analysis of enterotoxigenic E. coli strains isolates from infections of different clinical severity.	Institute for Genome Sciences
2537561828	Escherichia coli P0301867.8	5100083	200x	Celera Assembler v. 7.0	Illumina	Escherichia coli P0301867.8	Institute for Genome Sciences
2534682331	Escherichia coli P0299438.8	5099841	180x	Celera Assembler v. 7.0	Illumina	Escherichia coli P0299438.8	Institute for Genome Sciences
2529293067	Escherichia coli P0304777.3	5099621	200x	Celera Assembler v. 7.0	Illumina	Escherichia coli P0304777.3	Institute for Genome Sciences
2529292717	Escherichia coli 2867750	5099354	220x	Celera Assembler v. 7.0	Illumina	Escherichia coli 2867750	Institute for Genome Sciences
2534682327	Escherichia coli P0299438.11	5099128	140x	Celera Assembler v. 7.0	Illumina	Escherichia coli P0299438.11	Institute for Genome Sciences
2534682089	Escherichia coli P0304777.11	5099022	200x	Celera Assembler v. 7.0	Illumina	Escherichia coli P0304777.11	Institute for Genome Sciences
2534682090	Escherichia coli P0304777.12	5097208	200x	Celera Assembler v. 7.0	Illumina	Escherichia coli P0304777.12	Institute for Genome Sciences
2531839580	Escherichia coli p0305293.12	5096982	180x	Celera Assembler v. 7.0	Illumina	Escherichia coli p0305293.12	Institute for Genome Sciences
2534682093	Escherichia coli P0304777.7	5096788	200x	Celera Assembler v. 7.0	Illumina	Escherichia coli P0304777.7	Institute for Genome Sciences
2531839485	Escherichia coli P0299438.5	5096273	180x	Celera Assembler v. 7.0	Illumina	Escherichia coli P0299438.5	Institute for Genome Sciences
2531839480	Escherichia coli P0299438.6	5096112	180x	Celera Assembler v. 7.0	Illumina	Escherichia coli P0299438.6	Institute for Genome Sciences
2534682096	Escherichia coli P0304777.14	5096077	200x	Celera Assembler v. 7.0	Illumina	Escherichia coli P0304777.14	Institute for Genome Sciences
2541047595	Escherichia coli O10:K5(L):H4, ATCC 23506	5095957	-	-	Illumina HiSeq 2000	Escherichia coli O10:K5(L):H4 ATCC 23506	Rensselaer Polytechnic Institute (RPI)
2531839582	Escherichia coli p0305293.10	5095547	180x	Celera Assembler v. 7.0	Illumina	Escherichia coli p0305293.10	Institute for Genome Sciences
2516143052	Mycobacterium abscessus M94	5095496	32x	CLC Genomics Workbench v. 5.0	Illumina GAii	Mycobacterium abscessus M94	University of Malaya
2531839479	Escherichia coli P0299438.7	5094139	200x	Celera Assembler v. 7.0	Illumina	Escherichia coli P0299438.7	Institute for Genome Sciences
2537561562	Escherichia coli P0304777.2	5092891	200x	Celera Assembler v. 7.0	Illumina	Escherichia coli P0304777.2	Institute for Genome Sciences
2537562220	Escherichia coli P0298942.11	5091775	120x	Celera Assembler v. 7.0	Illumina	Escherichia coli P0298942.11	Institute for Genome Sciences
2529292722	Escherichia coli 2866450	5091310	140x	Celera Assembler v. 7.0	Illumina	Escherichia coli 2866450	Institute for Genome Sciences
2537562217	Escherichia coli P0298942.10	5089910	100x	Celera Assembler v. 7.0	Illumina	Escherichia coli P0298942.10	Institute for Genome Sciences
2534682087	Escherichia coli P0304777.9	5089556	220x	Celera Assembler v. 7.0	Illumina	Escherichia coli P0304777.9	Institute for Genome Sciences
2531839477	Escherichia coli P0299438.10	5089225	130x	Celera Assembler v. 7.0	Illumina	Escherichia coli P0299438.10	Institute for Genome Sciences
2534681763	Escherichia coli 2729250	5088051	220x	Celera Assembler v. 7.0	Illumina	Escherichia coli 2729250	Institute for Genome Sciences
2537561928	Escherichia coli MP021552.11	5087924	140x	Celera Assembler v. 7.0	Illumina	Escherichia coli MP021552.11	Institute for Genome Sciences
2531839586	Escherichia coli p0305293.15	5084528	200x	Celera Assembler v. 7.0	Illumina	Escherichia coli p0305293.15	Institute for Genome Sciences
2548876854	Escherichia coli C353_09	5082960	229x	Velvet v. 1.1.04	Illumina HiSeq 2000	Escherichia coli C353_09	Institute for Genome Sciences
2548876944	Escherichia coli C497_10	5081126	116x	Velvet v. 1.1.04	Illumina HiSeq 2000	Escherichia coli C497_10	Institute for Genome Sciences
2537561692	Escherichia coli p0305293.8	5080723	180x	Celera Assembler v. 7.0	Illumina	Escherichia coli p0305293.8	Institute for Genome Sciences
2531839482	Escherichia coli P0299438.3	5080456	200x	Celera Assembler v. 7.0	Illumina	Escherichia coli P0299438.3	Institute for Genome Sciences
2531839587	Escherichia coli 180600	5079806	160x	Celera Assembler v. 7.0	Illumina	Escherichia coli 180600	Institute for Genome Sciences
2529292718	Escherichia coli 2871950	5079764	120x	Celera Assembler v. 7.0	Illumina	Escherichia coli 2871950	Institute for Genome Sciences
2534681659	Escherichia coli 2853500	5079247	220x	Celera Assembler v. 7.0	Illumina	Escherichia coli 2853500	Institute for Genome Sciences
2516143102	Mycobacterium abscessus M93	5078984	294x	CLC Genomics Workbench v. 5.0	Illumina GAii	Mycobacterium abscessus M93	University of Malaya
2534682094	Escherichia coli P0304777.8	5076439	220x	Celera Assembler v. 7.0	Illumina	Escherichia coli P0304777.8	Institute for Genome Sciences
2537561693	Escherichia coli p0305293.7	5071907	220x	Celera Assembler v. 7.0	Illumina	Escherichia coli p0305293.7	Institute for Genome Sciences
2537561686	Escherichia coli p0305293.4	5071898	160x	Celera Assembler v. 7.0	Illumina	Escherichia coli p0305293.4	Institute for Genome Sciences
2534681661	Escherichia coli 2850400	5070534	220x	Celera Assembler v. 7.0	Illumina	Escherichia coli 2850400	Institute for Genome Sciences
2537561687	Escherichia coli p0305293.3	5070446	200x	Celera Assembler v. 7.0	Illumina	Escherichia coli p0305293.3	Institute for Genome Sciences
2537561829	Escherichia coli P0302293.3	5068494	220x	Celera Assembler v. 7.0	Illumina	Escherichia coli P0302293.3	Institute for Genome Sciences
2537561685	Escherichia coli p0305293.5	5067996	200x	Celera Assembler v. 7.0	Illumina	Escherichia coli p0305293.5	Institute for Genome Sciences
2545824714	Escherichia coli BCE006_MS-23	5067531	140x	Celera Assembler v. 7.0	Illumina	Comparative genome analysis of enterotoxigenic E. coli strains isolates from infections of different clinical severity.	Institute for Genome Sciences
2537561688	Escherichia coli p0305293.2	5067073	180x	Celera Assembler v. 7.0	Illumina	Escherichia coli p0305293.2	Institute for Genome Sciences
2548876864	Escherichia coli C82_11	5065931	420x	Velvet v. 1.1.04	Illumina HiSeq 2000	Escherichia coli C82_11	Institute for Genome Sciences
2537562020	Escherichia coli BCE019_MS-13	5065061	160x	Celera Assembler v. 7.0	Illumina	Escherichia coli BCE019_MS-13	Institute for Genome Sciences
2529292831	Escherichia coli 2770900	5064758	220x	Celera Assembler v. 7.0	Illumina	Escherichia coli 2770900	Institute for Genome Sciences
2537562222	Escherichia coli P0298942.14	5064122	180x	Celera Assembler v. 7.0	Illumina	Escherichia coli P0298942.14	Institute for Genome Sciences
2545824710	Escherichia coli P0298942.3	5062980	200x	Celera Assembler v. 7.0	Illumina	Comparative genome analysis of enterotoxigenic E. coli strains isolates from infections of different clinical severity.	Institute for Genome Sciences
2537561933	Escherichia coli 2846750	5062487	120x	Celera Assembler v. 7.0	Illumina	Escherichia coli 2846750	Institute for Genome Sciences
2534682108	Escherichia coli 3006	5061687	131.47x	Velvet v. 1.1.07	Illumina	Escherichia coli 3006	Institute for Genome Sciences
2529292725	Escherichia coli 2875000	5060278	180x	Celera Assembler v. 7.0	Illumina	Escherichia coli 2875000	Institute for Genome Sciences
2545824712	Escherichia coli P0299483.1	5059437	140x	Celera Assembler v. 7.0	Illumina	Comparative genome analysis of enterotoxigenic E. coli strains isolates from infections of different clinical severity.	Institute for Genome Sciences
2537562221	Escherichia coli P0298942.15	5058401	120x	Celera Assembler v. 7.0	Illumina	Escherichia coli P0298942.15	Institute for Genome Sciences
2534681699	Escherichia coli P0298942.6	5057871	180x	Celera Assembler v. 7.0	Illumina	Escherichia coli P0298942.6	Institute for Genome Sciences
2537561937	Escherichia coli 199900.1	5057835	180x	Celera Assembler v. 7.0	Illumina	Escherichia coli 199900.1	Institute for Genome Sciences
2529292721	Escherichia coli 2866350	5056041	110x	Celera Assembler v. 7.0	Illumina	Escherichia coli 2866350	Institute for Genome Sciences
2541047466	Salmonella enterica enterica sv. Dublin DG22	5055189	66x	Velvet v. 1.1.04	Illumina	Salmonella enterica subsp. enterica serovar Dublin str. DG22	The Genome Institute
2529292720	Escherichia coli 2872800	5054520	200x	Celera Assembler v. 7.0	Illumina	Escherichia coli 2872800	Institute for Genome Sciences
2531839332	Escherichia coli P0302293.10	5052534	220x	Celera Assembler v. 7.0	Illumina	Escherichia coli P0302293.10	Institute for Genome Sciences
2537561931	Escherichia coli 2851500	5050751	180x	Celera Assembler v. 7.0	Illumina	Escherichia coli 2851500	Institute for Genome Sciences
2537562219	Escherichia coli P0298942.12	5048743	160x	Celera Assembler v. 7.0	Illumina	Escherichia coli P0298942.12	Institute for Genome Sciences
2548877041	Mycobacterium abscessus M139	5046600	50x	CLCBio Workbench v. 5.0	Illumina GAII	Mycobacterium abscessus M139	University of Malaya
2537562019	Escherichia coli 179550	5045737	200x	Celera Assembler v. 7.0	Illumina	Escherichia coli 179550	Institute for Genome Sciences
2534681706	Escherichia coli P0298942.7	5044371	160x	Celera Assembler v. 7.0	Illumina	Escherichia coli P0298942.7	Institute for Genome Sciences
2545824707	Escherichia coli 2733950	5043568	200x	Celera Assembler v. 7.0	Illumina	Comparative genome analysis of enterotoxigenic E. coli strains isolates from infections of different clinical severity.	Institute for Genome Sciences
2548876859	Escherichia coli C586_05	5038463	265x	Velvet v. 1.1.04	Illumina HiSeq 2000	Escherichia coli C586_05	Institute for Genome Sciences
2548876945	Escherichia coli C496_10	5035052	146x	Velvet v. 1.1.04	Illumina HiSeq 2000	Escherichia coli C496_10	Institute for Genome Sciences
2531839584	Escherichia coli 180200	5029861	220x	Celera Assembler v. 7.0	Illumina	Escherichia coli 180200	Institute for Genome Sciences
2534681765	Escherichia coli 2730450	5027348	220x	Celera Assembler v. 7.0	Illumina	Escherichia coli 2730450	Institute for Genome Sciences
2531839440	Escherichia coli MP021017.1	5024607	48.62x	Celera Assembler v. 7.0	Illumina; 454	Escherichia coli MP021017.1	Institute for Genome Sciences
2531839579	Escherichia coli p0305293.11	5024383	220x	Celera Assembler v. 7.0	Illumina	Escherichia coli p0305293.11	Institute for Genome Sciences
2548876852	Escherichia coli C170_11	5024120	414x	Velvet v. 1.1.04	Illumina HiSeq 2000	Escherichia coli C170_11	Institute for Genome Sciences Genome Resources Center
2554235183	Escherichia coli AB42602061-isolate1	5023886	79x	Velvet v. November 2012	Illumina	Escherichia coli AB42602061-isolate1 Genome sequencing	The Genome Institute
2548877034	Mycobacterium abscessus M156	5021782	52x	CLCBio Workbench v. 5.0	Illumina GAII	Mycobacterium abscessus M156	University of Malaya
2537561670	Escherichia coli Nissle 1917	5019920	-	-	Illumina HiSeq 2000	Escherichia coli Nissle 1917	RPI
2554235180	Escherichia coli AB42410445-isolate1	5019906	74x	Velvet v. November 2012	Illumina	Escherichia coli AB42410445-isolate1 Genome sequencing	The Genome Institute
2554235182	Escherichia coli AB42554418-isolate1	5017109	92x	Velvet v. November 2012	Illumina	Escherichia coli AB42554418-isolate1 Genome sequencing	The Genome Institute
2554235181	Escherichia coli MC6003	5015876	91x	Velvet v. November 2012	Illumina	Escherichia coli MC6003 Genome sequencing	The Genome Institute
2548876939	Escherichia coli C343_08	5015097	227x	Velvet v. 1.1.04	Illumina HiSeq 2000	Escherichia coli C343_08	Institute for Genome Sciences
2548876958	Escherichia coli C824_10	5014744	130x	Velvet v. 1.1.04	Illumina HiSeq 2000	Escherichia coli C824_10	Institute for Genome Sciences
2548876693	Escherichia coli O91:H21 B2F1	5009798	100x	Velvet v. 1.1	Illumina HiSeq 2000	Escherichia coli O91:H21 B2F1	FDA
2537561727	Escherichia coli TW00353	5009618	187.64x	Velvet v. 1.1.07	Illumina	Escherichia coli TW00353	Institute for Genome Sciences
2534681764	Escherichia coli 174900	5005293	120x	Celera Assembler v. 7.0	Illumina	Escherichia coli 174900	Institute for Genome Sciences
2548876962	Escherichia coli C887_10	5000584	140x	Velvet v. 1.1.04	Illumina HiSeq 2000	Escherichia coli C887_10	Institute for Genome Sciences
2534682287	Escherichia coli BCE001_MS16	4998456	55.43x	Celera Assembler v. 7.0	Illumina; 454	Escherichia coli BCE001_MS16	Institute for Genome Sciences
2529292837	Escherichia coli 2735000	4998414	200x	Celera Assembler v. 7.0	Illumina	Escherichia coli 2735000	Institute for Genome Sciences
2548876941	Escherichia coli C341_10	4997736	385x	Velvet v. 1.1.04	Illumina HiSeq 2000	Escherichia coli C341_10	Institute for Genome Sciences
2534681655	Escherichia coli 2862600	4992496	140x	Celera Assembler v. 7.0	Illumina	Escherichia coli 2862600	Institute for Genome Sciences
2548876940	Escherichia coli C347_93	4989757	233x	Velvet v. 1.1.04	Illumina HiSeq 2000	Escherichia coli C347_93	Institute for Genome Sciences
2548876860	Escherichia coli C527_94	4989679	238x	Velvet v. 1.1.04	Illumina HiSeq 2000	Escherichia coli C527_94	Institute for Genome Sciences
2531839128	Escherichia coli P0299917.3	4985677	160x	Celera Assembler v. 7.0	Illumina	Escherichia coli P0299917.3	Institute for Genome Sciences
2537561604	Escherichia coli ARS4.2123	4980900	177.17x	Velvet v. 1.1.07	Illumina	Escherichia coli ARS4.2123	Institute for Genome Sciences
2534681656	Escherichia coli 2861200	4980382	140x	Celera Assembler v. 7.0	Illumina	Escherichia coli 2861200	Institute for Genome Sciences
2548876942	Escherichia coli C488_07	4979213	450x	Velvet v. 1.1.04	Illumina HiSeq 2000	Escherichia coli C488_07	Institute for Genome Sciences
2531839532	Escherichia coli 2726950	4976634	200x	Celera Assembler v. 7.0	Illumina	Escherichia coli 2726950	Institute for Genome Sciences
2548876951	Escherichia coli C743_03	4976174	311x	Velvet v. 1.1.04	Illumina HiSeq 2000	Escherichia coli C743_03	Institute for Genome Sciences
2548876928	Mycobacterium abscessus 115	4975940	114x	CLC Genomics Workbench v. 5.0	Illumina	Mycobacterium abscessus 115	University of Malaya
2537561684	Escherichia coli p0305293.6	4974660	220x	Celera Assembler v. 7.0	Illumina	Escherichia coli p0305293.6	Institute for Genome Sciences
2529292834	Escherichia coli 2741950	4969790	220x	Celera Assembler v. 7.0	Illumina	Escherichia coli 2741950	Institute for Genome Sciences
2531839523	Escherichia coli 2845350	4968768	180x	Celera Assembler v. 7.0	Illumina	Escherichia coli 2845350	Institute for Genome Sciences
2531839439	Escherichia coli MP021017.4	4968014	120x	Celera Assembler v. 7.0	Illumina	Escherichia coli MP021017.4	Institute for Genome Sciences
2554235126	Escherichia coli HM46	4967159	263x	Velvet v. 1.1.04	Illumina HiSeq 2500	Escherichia coli HM46 Genome sequencing	Institute for Genome Sciences
2548876862	Escherichia coli C732_98	4966689	313x	Velvet v. 1.1.04	Illumina HiSeq 2000	Escherichia coli C732_98	Institute for Genome Sciences
2548876865	Escherichia coli C807_09	4964838	264x	Velvet v. 1.1.04	Illumina HiSeq 2000	Escherichia coli C807_09	Institute for Genome Sciences
2537562150	Escherichia coli N1	4963278	230.91x	Velvet v. 1.2.01	Illumina	Escherichia coli N1	Institute for Genome Sciences
2540341016	Escherichia coli P0298942.8	4962035	140x	Celera Assembler v. 7.0	Illumina	Escherichia coli P0298942.8	Institute for Genome Sciences
2531839441	Escherichia coli MP021017.2	4958859	160x	Celera Assembler v. 7.0	Illumina	Escherichia coli MP021017.2	Institute for Genome Sciences
2529292999	Escherichia coli O111:B4 C48/93	4956415	350x	Velvet v. 1.1.05	Illumina HiSeq	Escherichia coli O111:B4 C48/93	Uppsala University
2547132417	Escherichia coli 2854350	4955356	180x	Celera Assembler v. 7.0	Illumina	Comparative genome analysis of enterotoxigenic E. coli strains isolates from infections of different clinical severity.	Institute for Genome Sciences
2529292887	Escherichia coli 0.1288	4949921	205.27x	Velvet v. 1.2.01	Illumina	Escherichia coli 0.1288	Institute for Genome Sciences
2537562012	Escherichia coli BCE002_MS12	4946441	200x	Celera Assembler v. 7.0	Illumina	Escherichia coli BCE002_MS12	Institute for Genome Sciences
2531839435	Escherichia coli MP021017.10	4946132	220x	Celera Assembler v. 7.0	Illumina	Escherichia coli MP021017.10	Institute for Genome Sciences
2554235297	Escherichia coli O127:H6 E2348/69 subCVDNalr	4945712	65.0x	Velvet v. October 2012	Illumina HiSeq	Escherichia coli O127:H6 str. E2348/69 substr. CVDNalr Genome sequencing	Institute for Genome Sciences
2554235304	Escherichia coli O127:H6 E2348/69 subUMD753	4945606	65.0x	Velvet v. October 2012	Illumina HiSeq	Escherichia coli O127:H6 str. E2348/69 substr. UMD753 Genome sequencing	Institute for Genome Sciences
2531839436	Escherichia coli MP021017.5	4945140	140x	Celera Assembler v. 7.0	Illumina	Escherichia coli MP021017.5	Institute for Genome Sciences
2531839434	Escherichia coli MP021017.9	4942928	160x	Celera Assembler v. 7.0	Illumina	Escherichia coli MP021017.9	Institute for Genome Sciences
2531839438	Escherichia coli MP021017.3	4942875	160x	Celera Assembler v. 7.0	Illumina	Escherichia coli MP021017.3	Institute for Genome Sciences
2531839530	Escherichia coli 2722950	4941536	220x	Celera Assembler v. 7.0	Illumina	Escherichia coli 2722950	Institute for Genome Sciences
2531839437	Escherichia coli MP021017.6	4938625	200x	Celera Assembler v. 7.0	Illumina	Escherichia coli MP021017.6	Institute for Genome Sciences
2548876927	Mycobacterium abscessus 159	4935864	228x	CLC Genomics Workbench v. 5.0	Illumina	Mycobacterium abscessus 159	University of Malaya
2548876863	Escherichia coli C751_03	4934747	358x	Velvet v. 1.1.04	Illumina HiSeq 2000	Escherichia coli C751_03	Institute for Genome Sciences
2531839432	Escherichia coli MP021017.11	4930352	180x	Celera Assembler v. 7.0	Illumina	Escherichia coli MP021017.11	Institute for Genome Sciences
2537562021	Escherichia coli BCE011_MS-01	4924988	220x	Celera Assembler v. 7.0	Illumina	Escherichia coli BCE011_MS-01	Institute for Genome Sciences
2548876946	Escherichia coli C652_10	4924977	188x	Velvet v. 1.1.04	Illumina HiSeq 2000	Escherichia coli C652_10	Institute for Genome Sciences
2548876861	Escherichia coli C639_08	4918959	254x	Velvet v. 1.1.04	Illumina HiSeq 2000	Escherichia coli C639_08	Institute for Genome Sciences
2537561965	Escherichia coli P0299438.2	4915110	39.65x	Celera Assembler v. 7.0	Illumina; 454	Escherichia coli P0299438.2	Institute for Genome Sciences
2548876948	Escherichia coli C725_88	4914599	419x	Velvet v. 1.1.04	Illumina HiSeq 2000	Escherichia coli C725_88	Institute for Genome Sciences
2548877038	Mycobacterium abscessus M152	4911666	61x	CLCBio Workbench v. 5.0	Illumina GAII	Mycobacterium abscessus M152	University of Malaya
2537562018	Escherichia coli BCE008_MS-01	4911376	220x	Celera Assembler v. 7.0	Illumina	Escherichia coli BCE008_MS-01	Institute for Genome Sciences
2548876956	Escherichia coli C80_08	4909364	169x	Velvet v. 1.1.04	Illumina HiSeq 2000	Escherichia coli C80_08	Institute for Genome Sciences
2529292889	Escherichia coli 07798	4907865	224.14x	Velvet v. 1.2.01	Illumina	Escherichia coli 07798	Institute for Genome Sciences
2534681737	Escherichia coli TW15901	4900815	208.22x	Velvet v. 1.1.07	Illumina	Escherichia coli TW15901	Institute for Genome Sciences
2548876866	Escherichia coli C93_11	4889963	351x	Velvet v. 1.1.04	Illumina HiSeq 2000	Escherichia coli C93_11	Institute for Genome Sciences
2551306144	Mycobacterium massiliense M18	4886939	211x	CLCBio Workbench v. 5.0	Illumina	Mycobacterium massiliense M18	Universiti Malaya, Kuala Lumpur
2534681698	Escherichia coli P0298942.2	4879700	150x	Celera Assembler v. 7.0	Illumina	Escherichia coli P0298942.2	Institute for Genome Sciences
2547132421	Escherichia coli P0305260.1	4875319	72.06x	Celera Assembler v. 7.0	Illumina; 454	Comparative genome analysis of enterotoxigenic E. coli strains isolates from infections of different clinical severity.	Institute for Genome Sciences
2537562013	Escherichia coli MP021017.12	4874586	220x	Celera Assembler v. 7.0	Illumina	Escherichia coli MP021017.12	Institute for Genome Sciences
2534682169	Escherichia coli P0305260.3	4866889	140x	Celera Assembler v. 7.0	Illumina	Escherichia coli P0305260.3	Institute for Genome Sciences
2545824644	Escherichia coli TW07509	4866777	74.92x	Celera Assembler v. 7.0	Illumina	Escherichia coli TW07509	Institute for Genome Sciences
2551306380	Dickeya dianthicola NCPPB 3534	4866324	78x	MIRA v. 3.2.1	Illumina; 454	Dickeya dianthicola NCPPB 3534	The James Hutton Institute
2531839002	Salmonella enterica enterica sv. Dublin UC16	4856648	72x	Velvet v. 1.1.04	Illumina	Salmonella enterica subsp. enterica serovar Dublin str. UC16	The Genome Institute
2526164587	Mycobacterium abscessus 4S-0206	4855358	50x	Celera Assembler v. 7.0	Illumina; 454	Mycobacterium abscessus 4S-0206	Institute for Genome Sciences
2534682168	Escherichia coli P0305260.5	4854831	160x	Celera Assembler v. 7.0	Illumina	Escherichia coli P0305260.5	Institute for Genome Sciences
2534682170	Escherichia coli P0305260.4	4851907	140x	Celera Assembler v. 7.0	Illumina	Escherichia coli P0305260.4	Institute for Genome Sciences
2548876856	Escherichia coli C458_10	4849067	298x	Velvet v. 1.1.04	Illumina HiSeq 2000	Escherichia coli C458_10	Institute for Genome Sciences
2551306392	Escherichia coli EC302/04	4846195	312x	CLC Genomics Workbench v. 5.1	Illumina HiSeq	Escherichia coli EC302/04	National Institute for Communicable Disease Control and Prevention, Chinese Center for Disease Control and Prevention (China CDC)
2537561691	Escherichia coli P0305260.13	4841867	140x	Celera Assembler v. 7.0	Illumina	Escherichia coli P0305260.13	Institute for Genome Sciences
2548876933	Escherichia coli C2139_99	4841865	283x	Velvet v. 1.1.04	Illumina HiSeq 2000	Escherichia coli C2139_99	Institute for Genome Sciences
2531839585	Escherichia coli p0305293.13	4841361	180x	Celera Assembler v. 7.0	Illumina	Escherichia coli p0305293.13	Institute for Genome Sciences
2531839326	Escherichia coli P0305260.7	4841123	140x	Celera Assembler v. 7.0	Illumina	Escherichia coli P0305260.7	Institute for Genome Sciences
2534682330	Escherichia coli P0299438.9	4836061	160x	Celera Assembler v. 7.0	Illumina	Escherichia coli P0299438.9	Institute for Genome Sciences
2537561690	Escherichia coli P0305260.15	4834156	140x	Celera Assembler v. 7.0	Illumina	Escherichia coli P0305260.15	Institute for Genome Sciences
2531839328	Escherichia coli P0305260.9	4833859	160x	Celera Assembler v. 7.0	Illumina	Escherichia coli P0305260.9	Institute for Genome Sciences
2531839329	Escherichia coli P0305260.10	4826400	160x	Celera Assembler v. 7.0	Illumina	Escherichia coli P0305260.10	Institute for Genome Sciences
2531839336	Escherichia coli P0305260.11	4822200	140x	Celera Assembler v. 7.0	Illumina	Escherichia coli P0305260.11	Institute for Genome Sciences
2531839327	Escherichia coli P0305260.8	4820619	200x	Celera Assembler v. 7.0	Illumina	Escherichia coli P0305260.8	Institute for Genome Sciences
2531839333	Escherichia coli P0305260.6	4818318	160x	Celera Assembler v. 7.0	Illumina	Escherichia coli P0305260.6	Institute for Genome Sciences
2534681766	Escherichia coli 2730350	4814637	220x	Celera Assembler v. 7.0	Illumina	Escherichia coli 2730350	Institute for Genome Sciences
2545824715	Escherichia coli P0305260.2	4814452	160x	Celera Assembler v. 7.0	Illumina	Comparative genome analysis of enterotoxigenic E. coli strains isolates from infections of different clinical severity.	Institute for Genome Sciences
2531839583	Escherichia coli 180050	4814441	140x	Celera Assembler v. 7.0	Illumina	Escherichia coli 180050	Institute for Genome Sciences
2531839581	Escherichia coli p0305293.9	4813112	170x	Celera Assembler v. 7.0	Illumina	Escherichia coli p0305293.9	Institute for Genome Sciences
2537562119	Escherichia coli P0305260.12	4808014	200x	Celera Assembler v. 7.0	Illumina	Escherichia coli P0305260.12	Institute for Genome Sciences
2548877035	Mycobacterium abscessus M154	4799890	120x	CLC Genomics Workbench v. 5.0	Illumina	Mycobacterium abscessus M154	Universiti Malaya, Kuala Lumpur
2548876955	Escherichia coli C79_08	4792825	228x	Velvet v. 1.1.04	Illumina HiSeq 2000	Escherichia coli C79_08	Institute for Genome Sciences
2541047295	Clostridium difficile CD160	4765683	113x	Celera Assembler v. 7.0	Illumina	Clostridium difficile CD160	Institute for Genome Sciences, University of Maryland School of Medicine
2534681856	Yersinia pestis PY-42	4737760	190x	Velvet v. 1.1.04	Illumina	Genome sequence of Yersinia Pestis	Institute for Genome Sciences
2537562218	Escherichia coli P0298942.9	4735492	120x	Celera Assembler v. 7.0	Illumina	Escherichia coli P0298942.9	Institute for Genome Sciences
2541047472	Salmonella enterica enterica sv. Enteritidis 2010K-0286	4734529	101x	Velvet v. 1.1.04	Illumina	Salmonella enterica subsp. enterica serovar Enteritidis str. 2010K-0286	The Genome Institute
2541047475	Salmonella enterica enterica sv. Enteritidis 2010K-0284	4730837	81x	Velvet v. 1.1.04	Illumina	Salmonella enterica subsp. enterica serovar Enteritidis str. 2010K-0284	The Genome Institute
2541047471	Salmonella enterica enterica sv. Enteritidis 2009K1726	4729571	71x	Velvet v. 1.1.04	Illumina	Salmonella enterica subsp. enterica serovar Enteritidis str. 2009K1726	The Genome Institute
2541047474	Salmonella enterica enterica sv. Enteritidis 2010K-0271	4727937	54x	Velvet v. 1.1.04	Illumina	Salmonella enterica subsp. enterica serovar Enteritidis str. 2010K-0271	The Genome Institute
2534682003	Escherichia coli 8.0569	4727785	191.71x	Velvet v. 1.2.01	Illumina	Escherichia coli 8.0569	Institute for Genome Sciences
2548876937	Escherichia coli C262_10	4727165	349x	Velvet v. 1.1.04	Illumina HiSeq 2000	Escherichia coli C262_10	Institute for Genome Sciences
2541047473	Salmonella enterica enterica sv. Enteritidis 2010K-0267	4723586	69x	Velvet v. 1.1.04	Illumina	Salmonella enterica subsp. enterica serovar Enteritidis str. 2010K-0267	The Genome Institute
2534681997	Escherichia coli 8.0566	4723300	115.72x	Velvet v. 1.2.01	Illumina	Escherichia coli 8.0566	Institute for Genome Sciences
2548876963	Escherichia coli C9_92	4719088	250x	Velvet v. 1.1.04	Illumina HiSeq 2000	Escherichia coli C9_92	Institute for Genome Sciences
2548876938	Escherichia coli C260_92	4718532	251x	Velvet v. 1.1.04	Illumina HiSeq 2000	Escherichia coli C260_92	Institute for Genome Sciences
2541047469	Salmonella enterica enterica sv. Enteritidis 2009K0958	4709871	59x	Velvet v. 1.1.04	Illumina	Salmonella enterica subsp. enterica serovar Enteritidis str. 2009K0958	The Genome Institute
2548876934	Escherichia coli C213_10	4707979	271x	Velvet v. 1.1.04	Illumina HiSeq 2000	Escherichia coli C213_10	Institute for Genome Sciences Genome Resources Center
2548876952	Escherichia coli C78_09C	4697200	289x	Velvet v. 1.1.04	Illumina HiSeq 2000	Escherichia coli C78_09C	Institute for Genome Sciences
2548876947	Escherichia coli C58_11	4693090	112x	Velvet v. 1.1.04	Illumina HiSeq 2000	Escherichia coli C58_11	Institute for Genome Sciences
2541047596	Escherichia coli O5:K4(L):H4, ATCC 23502	4678866	-	-	Illumina HiSeq 2000	Escherichia coli O5:K4(L):H4 ATCC 23502	Rensselaer Polytechnic Institute (RPI)
2548876857	Escherichia coli C418_89	4676797	324x	Velvet v. 1.1.04	Illumina HiSeq 2000	Escherichia coli C418_89	Institute for Genome Sciences
2541047467	Salmonella enterica enterica sv. Enteritidis 2010K-0262	4676241	63x	Velvet v. 1.1.04	Illumina	Salmonella enterica subsp. enterica serovar Enteritidis str. 2010K-0262	The Genome Institute
2548876936	Escherichia coli C295_10	4669908	196x	Velvet v. 1.1.04	Illumina HiSeq 2000	Escherichia coli C295_10	Institute for Genome Sciences
2548876960	Escherichia coli C844_97	4669550	351x	Velvet v. 1.1.04	Illumina HiSeq 2000	Escherichia coli C844_97	Institute for Genome Sciences
2541047470	Salmonella enterica enterica sv. Enteritidis 08-1080	4652246	99x	Velvet v. 1.1.04	Illumina	Salmonella enterica subsp. enterica serovar Enteritidis str. 08-1080	The Genome Institute
2554235135	Pseudomonas pelagia CL-AP6	4642307	2.239x	CLC Genomics Workbench v. 5.0	Illumina	Pseudomonas pelagia CL-AP6 Genome sequencing	KOPRI
2548876954	Escherichia coli C796_10	4626542	143x	Velvet v. 1.1.04	Illumina HiSeq 2000	Escherichia coli C796_10	Institute for Genome Sciences
2541047468	Salmonella enterica enterica sv. Enteritidis 2009K1651	4619922	60x	Velvet v. 1.1.04	Illumina	Salmonella enterica subsp. enterica serovar Enteritidis str. 2009K1651	The Genome Institute
2537562017	Escherichia coli 178200	4615501	200x	Celera Assembler v. 7.0	Illumina	Escherichia coli 178200	Institute for Genome Sciences
2529292862	Yersinia pestis PY-54	4609241	55x	Velvet v. 1.1.04	Illumina	Genome sequence of Yersinia Pestis	Institute for Genome Sciences
2529292773	Yersinia pestis PY-14	4593490	76x	Velvet v. 1.1.04	Illumina	Genome sequence of Yersinia Pestis	Institute for Genome Sciences
2547132338	Leptospira interrogans sv Copenhageni Fiocruz LV2805	4553340	18.88x	GLC NGS Cell v. 3.20.50819	Illumina GAii	Leptospira interrogans sv Copenhageni Fiocruz LV2805	J. Craig Venter Institute
2541047408	Clostridium difficile P50	4401520	57x	Celera Assembler v. 7.0	Illumina; 454	Clostridium difficile P50	Institute for Genome Sciences, University of Maryland School of Medicine
2541047273	Clostridium difficile CD45	4373392	139x	Celera Assembler v. 7.0	Illumina	Clostridium difficile CD45	Institute for Genome Sciences, University of Maryland School of Medicine
2541047357	Clostridium difficile F152	4358750	31x	Celera Assembler v. 7.0	Illumina; 454	Clostridium difficile F152	Institute for Genome Sciences, University of Maryland School of Medicine
2541047276	Clostridium difficile CD86	4352914	133x	Celera Assembler v. 7.0	Illumina	Clostridium difficile CD86	Institute for Genome Sciences, University of Maryland School of Medicine
2541047301	Clostridium difficile CD181	4344765	123x	Celera Assembler v. 7.0	Illumina	Clostridium difficile CD181	Institute for Genome Sciences, University of Maryland School of Medicine
2534682116	Bacillus subtilis inaquosorum KCTC 13429	4342448	108x	CLC Genomics Workbench v. 5.5	PacBio; Illumina MiSeq	Bacillus subtilis subsp. inaquosorum KCTC 13429	Chung-Ang University
2541047291	Clostridium difficile CD149	4339263	135x	Celera Assembler v. 7.0	Illumina	Clostridium difficile CD149	Institute for Genome Sciences, University of Maryland School of Medicine
2541047269	Clostridium difficile CD43	4334518	178x	Celera Assembler v. 7.0	Illumina	Clostridium difficile CD43	Institute for Genome Sciences, University of Maryland School of Medicine
2541047402	Clostridium difficile P28	4328909	109x	Celera Assembler v. 7.0	Illumina	Clostridium difficile P28	Institute for Genome Sciences, University of Maryland School of Medicine
2541047288	Clostridium difficile CD131	4326296	125x	Celera Assembler v. 7.0	Illumina	Clostridium difficile CD131	Institute for Genome Sciences, University of Maryland School of Medicine
2541047256	Clostridium difficile CD9	4315516	30x	Celera Assembler v. 7.0	Illumina; 454	Clostridium difficile CD9	Institute for Genome Sciences, University of Maryland School of Medicine
2541047302	Clostridium difficile CD200	4303040	239x	MaSuRCA v. 1.9.2	Illumina	Clostridium difficile CD200	Institute for Genome Sciences, University of Maryland School of Medicine
2541047497	Clostridium difficile P8	4298889	239x	MaSuRCA v. 1.9.2	Illumina	Clostridium difficile P8	Institute for Genome Sciences
2541047297	Clostridium difficile CD166	4294847	74x	Celera Assembler v. 7.0	Illumina	Clostridium difficile CD166	Institute for Genome Sciences, University of Maryland School of Medicine
2541047396	Clostridium difficile P25	4281889	58x	Celera Assembler v. 7.0	Illumina; 454	Clostridium difficile P25	Institute for Genome Sciences, University of Maryland School of Medicine
2541047370	Clostridium difficile Y165	4269598	239x	MaSuRCA v. 1.9.2	Illumina	Clostridium difficile Y165	Institute for Genome Sciences, University of Maryland School of Medicine
2541047511	Clostridium difficile F548	4263192	77x	Celera Assembler v. 7.0	Illumina; 454	Clostridium difficile F548	Institute for Genome Sciences
2541047285	Clostridium difficile CD113	4261134	117x	Celera Assembler v. 7.0	Illumina	Clostridium difficile CD113	Institute for Genome Sciences, University of Maryland School of Medicine
2541047337	Clostridium difficile DA00196	4260363	74x	Celera Assembler v. 7.0	Illumina; 454	Clostridium difficile DA00196	Institute for Genome Sciences, University of Maryland School of Medicine
2541047395	Clostridium difficile P24	4260276	98x	Celera Assembler v. 7.0	Illumina	Clostridium difficile P24	Institute for Genome Sciences, University of Maryland School of Medicine
2541047411	Clostridium difficile P51	4256776	98x	Celera Assembler v. 7.0	Illumina	Clostridium difficile P51	Institute for Genome Sciences, University of Maryland School of Medicine
2541047342	Clostridium difficile DA00210	4256075	135x	Celera Assembler v. 7.0	Illumina	Clostridium difficile DA00210	Institute for Genome Sciences, University of Maryland School of Medicine
2541047275	Clostridium difficile CD88	4242379	166x	Celera Assembler v. 7.0	Illumina	Clostridium difficile CD88	Institute for Genome Sciences, University of Maryland School of Medicine
2541047335	Clostridium difficile DA00191	4241324	144x	Celera Assembler v. 7.0	Illumina	Clostridium difficile DA00191	Institute for Genome Sciences, University of Maryland School of Medicine
2541047270	Clostridium difficile CD49	4239780	144x	Celera Assembler v. 7.0	Illumina	Clostridium difficile CD49	Institute for Genome Sciences, University of Maryland School of Medicine
2541047413	Clostridium difficile P59	4223549	116x	Celera Assembler v. 7.0	Illumina	Clostridium difficile P59	Institute for Genome Sciences, University of Maryland School of Medicine
2541047319	Clostridium difficile DA00128	4222750	157x	Celera Assembler v. 7.0	Illumina	Clostridium difficile DA00128	Institute for Genome Sciences, University of Maryland School of Medicine
2545555800	Bacillus amyloliquefaciens EGD-AQ14	4222588	-	-	-	PGP bacteria Bacillus Amyloliquefaciens	NEERI - National Environmental Engineering Research Institute (India)
2541047417	Clostridium difficile P69	4218619	115x	Celera Assembler v. 7.0	Illumina	Clostridium difficile P69	Institute for Genome Sciences, University of Maryland School of Medicine
2541047362	Clostridium difficile F249	4212007	124x	Celera Assembler v. 7.0	Illumina	Clostridium difficile F249	Institute for Genome Sciences, University of Maryland School of Medicine
2541047494	Clostridium difficile P2	4201397	124x	Celera Assembler v. 7.0	Illumina	Clostridium difficile P2	Institute for Genome Sciences
2541047320	Clostridium difficile DA00129	4199060	58x	Celera Assembler v. 7.0	Illumina; 454	Clostridium difficile DA00129	Institute for Genome Sciences, University of Maryland School of Medicine
2541047405	Clostridium difficile P42	4191426	73x	Celera Assembler v. 7.0	Illumina	Clostridium difficile P42	Institute for Genome Sciences, University of Maryland School of Medicine
2541047271	Clostridium difficile CD47	4191218	130x	Celera Assembler v. 7.0	Illumina	Clostridium difficile CD47	Institute for Genome Sciences, University of Maryland School of Medicine
2541047308	Clostridium difficile 824	4191165	128x	Celera Assembler v. 7.0	Illumina	Clostridium difficile 824	Institute for Genome Sciences, University of Maryland School of Medicine
2541047392	Clostridium difficile P19	4184936	149x	Celera Assembler v. 7.0	Illumina	Clostridium difficile P19	Institute for Genome Sciences, University of Maryland School of Medicine
2541047325	Clostridium difficile DA00142	4183071	217x	MaSuRCA v. 1.9.2	Illumina	Clostridium difficile DA00142	Institute for Genome Sciences, University of Maryland School of Medicine
2541047397	Clostridium difficile P20	4182139	109x	Celera Assembler v. 7.0	Illumina	Clostridium difficile P20	Institute for Genome Sciences, University of Maryland School of Medicine
2541047400	Clostridium difficile P30	4181432	135x	Celera Assembler v. 7.0	Illumina	Clostridium difficile P30	Institute for Genome Sciences, University of Maryland School of Medicine
2541047410	Clostridium difficile P48	4178465	126x	Celera Assembler v. 7.0	Illumina	Clostridium difficile P48	Institute for Genome Sciences, University of Maryland School of Medicine
2541047318	Clostridium difficile DA00126	4174338	195x	MaSuRCA v. 1.9.2	Illumina	Clostridium difficile DA00126	Institute for Genome Sciences, University of Maryland School of Medicine
2541047298	Clostridium difficile CD170	4173297	138x	Celera Assembler v. 7.0	Illumina	Clostridium difficile CD170	Institute for Genome Sciences, University of Maryland School of Medicine
2541047387	Clostridium difficile P6	4172600	158x	Celera Assembler v. 7.0	Illumina	Clostridium difficile P6	Institute for Genome Sciences, University of Maryland School of Medicine
2529293106	Bacillus subtilis MB732	4170657	645x	CLC de novo assembler v. 5.51	Illumina Cassava pipeline v. 1.8.2	Bacillus subtilis MB732	Intercollegiate Faculty of Biotechnology UG&MUG
2529292821	Vibrio cholerae HC-17A1	4169997	189.96x	Velvet v. 1.1.04	Illumina	Vibrio cholerae Genome sequencing project	Institute for Genome Sciences
2541047345	Clostridium difficile DA00238	4169402	183x	Celera Assembler v. 7.0	Illumina	Clostridium difficile DA00238	Institute for Genome Sciences, University of Maryland School of Medicine
2541047419	Clostridium difficile P74	4166382	125x	Celera Assembler v. 7.0	Illumina	Clostridium difficile P74	Institute for Genome Sciences, University of Maryland School of Medicine
2541047259	Clostridium difficile CD17	4164242	149x	Celera Assembler v. 7.0	Illumina	Clostridium difficile CD17	Institute for Genome Sciences, University of Maryland School of Medicine
2541047331	Clostridium difficile DA00165	4164211	51x	Celera Assembler v. 7.0	Illumina; 454	Clostridium difficile DA00165	Institute for Genome Sciences, University of Maryland School of Medicine
2541047399	Clostridium difficile P29	4161527	106x	Celera Assembler v. 7.0	Illumina	Clostridium difficile P29	Institute for Genome Sciences, University of Maryland School of Medicine
2541047514	Clostridium difficile F200	4161450	136x	Celera Assembler v. 7.0	Illumina	Clostridium difficile F200	Institute for Genome Sciences
2541047421	Clostridium difficile P77	4161360	134x	Celera Assembler v. 7.0	Illumina	Clostridium difficile P77	Institute for Genome Sciences, University of Maryland School of Medicine
2541047409	Clostridium difficile P49	4159373	72x	Celera Assembler v. 7.0	Illumina	Clostridium difficile P49	Institute for Genome Sciences, University of Maryland School of Medicine
2541047341	Clostridium difficile DA00203	4159007	43x	Celera Assembler v. 7.0	Illumina; 454	Clostridium difficile DA00203	Institute for Genome Sciences, University of Maryland School of Medicine
2541047381	Clostridium difficile Y358	4158165	145x	Celera Assembler v. 7.0	Illumina	Clostridium difficile Y358	Institute for Genome Sciences, University of Maryland School of Medicine
2541047376	Clostridium difficile Y270	4155053	124x	Celera Assembler v. 7.0	Illumina	Clostridium difficile Y270	Institute for Genome Sciences, University of Maryland School of Medicine
2541047343	Clostridium difficile DA00212	4155032	154x	Celera Assembler v. 7.0	Illumina	Clostridium difficile DA00212	Institute for Genome Sciences, University of Maryland School of Medicine
2541047359	Clostridium difficile DA00307	4152762	151x	Celera Assembler v. 7.0	Illumina	Clostridium difficile DA00307	Institute for Genome Sciences, University of Maryland School of Medicine
2541047353	Clostridium difficile DA00261	4149930	55x	Celera Assembler v. 7.0	Illumina; 454	Clostridium difficile DA00261	Institute for Genome Sciences, University of Maryland School of Medicine
2541047316	Clostridium difficile DA00065	4144185	110x	Celera Assembler v. 7.0	Illumina	Clostridium difficile DA00065	Institute for Genome Sciences, University of Maryland School of Medicine
2528768019	Methyloglobulus morosus KoM1	4142568	185.0x	MIRA v. 3.4	Illumina GAii	MKO	Goettingen Genomics Laboratory
2541047329	Clostridium difficile DA00160	4140900	195x	MaSuRCA v. 1.9.2	Illumina	Clostridium difficile DA00160	Institute for Genome Sciences, University of Maryland School of Medicine
2541047418	Clostridium difficile P71	4135631	102x	Celera Assembler v. 7.0	Illumina	Clostridium difficile P71	Institute for Genome Sciences, University of Maryland School of Medicine
2541047328	Clostridium difficile DA00154	4132546	195x	MaSuRCA v. 1.9.2	Illumina	Clostridium difficile DA00154	Institute for Genome Sciences, University of Maryland School of Medicine
2541047407	Clostridium difficile P46	4130922	95x	Celera Assembler v. 7.0	Illumina	Clostridium difficile P46	Institute for Genome Sciences, University of Maryland School of Medicine
2541047379	Clostridium difficile Y266	4128437	159x	Celera Assembler v. 7.0	Illumina	Clostridium difficile Y266	Institute for Genome Sciences, University of Maryland School of Medicine
2541047339	Clostridium difficile DA00197	4128273	59x	Celera Assembler v. 7.0	Illumina; 454	Clostridium difficile DA00197	Institute for Genome Sciences, University of Maryland School of Medicine
2541047412	Clostridium difficile P78	4125143	102x	Celera Assembler v. 7.0	Illumina	Clostridium difficile P78	Institute for Genome Sciences, University of Maryland School of Medicine
2541047324	Clostridium difficile DA00134	4122141	160x	Celera Assembler v. 7.0	Illumina	Clostridium difficile DA00134	Institute for Genome Sciences, University of Maryland School of Medicine
2541047282	Clostridium difficile CD109	4115683	167x	Celera Assembler v. 7.0	Illumina	Clostridium difficile CD109	Institute for Genome Sciences, University of Maryland School of Medicine
2541047330	Clostridium difficile DA00167	4115508	153x	Celera Assembler v. 7.0	Illumina	Clostridium difficile DA00167	Institute for Genome Sciences, University of Maryland School of Medicine
2541047260	Clostridium difficile CD13	4114574	114x	Celera Assembler v. 7.0	Illumina	Clostridium difficile CD13	Institute for Genome Sciences, University of Maryland School of Medicine
2541047338	Clostridium difficile DA00195	4114181	125x	Celera Assembler v. 7.0	Illumina	Clostridium difficile DA00195	Institute for Genome Sciences, University of Maryland School of Medicine
2541047293	Clostridium difficile CD133	4112646	159x	Celera Assembler v. 7.0	Illumina	Clostridium difficile CD133	Institute for Genome Sciences, University of Maryland School of Medicine
2541047490	Clostridium difficile P1	4109993	98x	Celera Assembler v. 7.0	Illumina	Clostridium difficile P1	Institute for Genome Sciences
2541047510	Clostridium difficile F601	4108685	82x	Celera Assembler v. 7.0	Illumina	Clostridium difficile F601	Institute for Genome Sciences
2541047401	Clostridium difficile P31	4108154	83x	Celera Assembler v. 7.0	Illumina	Clostridium difficile P31	Institute for Genome Sciences, University of Maryland School of Medicine
2541047406	Clostridium difficile P45	4102847	120x	Celera Assembler v. 7.0	Illumina	Clostridium difficile P45	Institute for Genome Sciences, University of Maryland School of Medicine
2541047354	Clostridium difficile DA00273	4101468	184x	Celera Assembler v. 7.0	Illumina	Clostridium difficile DA00273	Institute for Genome Sciences, University of Maryland School of Medicine
2541047292	Clostridium difficile CD144	4100776	161x	Celera Assembler v. 7.0	Illumina	Clostridium difficile CD144	Institute for Genome Sciences, University of Maryland School of Medicine
2541047333	Clostridium difficile DA00189	4099292	164x	Celera Assembler v. 7.0	Illumina	Clostridium difficile DA00189	Institute for Genome Sciences, University of Maryland School of Medicine
2541047374	Clostridium difficile Y231	4099199	112x	Celera Assembler v. 7.0	Illumina	Clostridium difficile Y231	Institute for Genome Sciences, University of Maryland School of Medicine
2541047350	Clostridium difficile DA00246	4098748	176x	Celera Assembler v. 7.0	Illumina	Clostridium difficile DA00246	Institute for Genome Sciences, University of Maryland School of Medicine
2541047393	Clostridium difficile P21	4096023	159x	Celera Assembler v. 7.0	Illumina	Clostridium difficile P21	Institute for Genome Sciences, University of Maryland School of Medicine
2541047321	Clostridium difficile DA00141	4095212	63x	Celera Assembler v. 7.0	Illumina; 454	Clostridium difficile DA00141	Institute for Genome Sciences, University of Maryland School of Medicine
2541047294	Clostridium difficile CD165	4092218	191x	Celera Assembler v. 7.0	Illumina	Clostridium difficile CD165	Institute for Genome Sciences, University of Maryland School of Medicine
2541047356	Clostridium difficile DA00313	4089058	120x	Celera Assembler v. 7.0	Illumina	Clostridium difficile DA00313	Institute for Genome Sciences, University of Maryland School of Medicine
2541047307	Clostridium difficile 655	4087402	131x	Celera Assembler v. 7.0	Illumina	Clostridium difficile 655	Institute for Genome Sciences, University of Maryland School of Medicine
2541047322	Clostridium difficile DA00131	4085913	163x	Celera Assembler v. 7.0	Illumina	Clostridium difficile DA00131	Institute for Genome Sciences, University of Maryland School of Medicine
2541047360	Clostridium difficile DA00306	4085733	147x	Celera Assembler v. 7.0	Illumina	Clostridium difficile DA00306	Institute for Genome Sciences, University of Maryland School of Medicine
2541047352	Clostridium difficile DA00275	4085564	140x	Celera Assembler v. 7.0	Illumina	Clostridium difficile DA00275	Institute for Genome Sciences, University of Maryland School of Medicine
2541047366	Clostridium difficile Y21	4084615	139x	Celera Assembler v. 7.0	Illumina	Clostridium difficile Y21	Institute for Genome Sciences, University of Maryland School of Medicine
2541047369	Clostridium difficile Y41	4079863	111x	Celera Assembler v. 7.0	Illumina	Clostridium difficile Y41	Institute for Genome Sciences, University of Maryland School of Medicine
2541047254	Clostridium difficile CD3	4078652	239x	MaSuRCA v. 1.9.2	Illumina	Clostridium difficile CD3	Institute for Genome Sciences, University of Maryland School of Medicine
2541047340	Clostridium difficile DA00211	4078288	177x	Celera Assembler v. 7.0	Illumina	Clostridium difficile DA00211	Institute for Genome Sciences, University of Maryland School of Medicine
2541047323	Clostridium difficile DA00132	4076994	164x	Celera Assembler v. 7.0	Illumina	Clostridium difficile DA00132	Institute for Genome Sciences, University of Maryland School of Medicine
2541047334	Clostridium difficile DA00183	4076954	139x	Celera Assembler v. 7.0	Illumina	Clostridium difficile DA00183	Institute for Genome Sciences, University of Maryland School of Medicine
2541047263	Clostridium difficile CD40	4074907	177x	Celera Assembler v. 7.0	Illumina	Clostridium difficile CD40	Institute for Genome Sciences, University of Maryland School of Medicine
2541047373	Clostridium difficile Y215	4074059	130x	Celera Assembler v. 7.0	Illumina	Clostridium difficile Y215	Institute for Genome Sciences, University of Maryland School of Medicine
2541047332	Clostridium difficile DA00174	4073884	160x	Celera Assembler v. 7.0	Illumina	Clostridium difficile DA00174	Institute for Genome Sciences, University of Maryland School of Medicine
2541047344	Clostridium difficile DA00244	4073824	75x	Celera Assembler v. 7.0	Illumina; 454	Clostridium difficile DA00244	Institute for Genome Sciences, University of Maryland School of Medicine
2537561652	Vibrio cholerae O1 EC-0051	4073820	170x	Velvet v. 1.1.04	Illumina	Genome sequence of Vibrio Cholerae O1	Institute for Genome Sciences
2541047315	Clostridium difficile DA00062	4072527	148x	Celera Assembler v. 7.0	Illumina	Clostridium difficile DA00062	Institute for Genome Sciences, University of Maryland School of Medicine
2537561623	Vibrio cholerae HCUF01	4068827	75.56x	Velvet v. 1.1.04	Illumina	Vibrio cholerae Genome sequencing project	Institute for Genome Sciences
2541047365	Clostridium difficile Y10	4068402	129x	Celera Assembler v. 7.0	Illumina	Clostridium difficile Y10	Institute for Genome Sciences, University of Maryland School of Medicine
2541047281	Clostridium difficile CD104	4067217	174x	Celera Assembler v. 7.0	Illumina	Clostridium difficile CD104	Institute for Genome Sciences, University of Maryland School of Medicine
2541047382	Clostridium difficile Y381	4066214	78x	Celera Assembler v. 7.0	Illumina	Clostridium difficile Y381	Institute for Genome Sciences, University of Maryland School of Medicine
2531839293	Vibrio cholerae O1 EM-1546	4065946	200x	Velvet v. 1.1.04	Illumina	Genome sequence of Vibrio Cholerae O1	Institute for Genome Sciences
2541047314	Clostridium difficile DA00044	4065258	133x	Celera Assembler v. 7.0	Illumina	Clostridium difficile DA00044	Institute for Genome Sciences, University of Maryland School of Medicine
2541047347	Clostridium difficile DA00216	4065055	217x	MaSuRCA v. 1.9.2	Illumina	Clostridium difficile DA00216	Institute for Genome Sciences, University of Maryland School of Medicine
2541047317	Clostridium difficile DA00114	4063690	131x	Celera Assembler v. 7.0	Illumina	Clostridium difficile DA00114	Institute for Genome Sciences, University of Maryland School of Medicine
2541047415	Clostridium difficile P72	4062906	103x	Celera Assembler v. 7.0	Illumina	Clostridium difficile P72	Institute for Genome Sciences, University of Maryland School of Medicine
2541047361	Clostridium difficile F253	4062306	239x	MaSuRCA v. 1.9.2	Illumina	Clostridium difficile F253	Institute for Genome Sciences, University of Maryland School of Medicine
2541047363	Clostridium difficile F314	4062046	120x	Celera Assembler v. 7.0	Illumina	Clostridium difficile F314	Institute for Genome Sciences, University of Maryland School of Medicine
2541047496	Clostridium difficile P11	4061890	239x	MaSuRCA v. 1.9.2	Illumina	Clostridium difficile P11	Institute for Genome Sciences
2541047278	Clostridium difficile CD70	4061463	176x	Celera Assembler v. 7.0	Illumina	Clostridium difficile CD70	Institute for Genome Sciences, University of Maryland School of Medicine
2541047305	Clostridium difficile CD211	4060275	142x	Celera Assembler v. 7.0	Illumina	Clostridium difficile CD211	Institute for Genome Sciences, University of Maryland School of Medicine
2541047391	Clostridium difficile P15	4060170	161x	Celera Assembler v. 7.0	Illumina	Clostridium difficile P15	Institute for Genome Sciences, University of Maryland School of Medicine
2541047375	Clostridium difficile Y312	4059858	124x	Celera Assembler v. 7.0	Illumina	Clostridium difficile Y312	Institute for Genome Sciences, University of Maryland School of Medicine
2541047378	Clostridium difficile Y247	4058570	162x	Celera Assembler v. 7.0	Illumina	Clostridium difficile Y247	Institute for Genome Sciences, University of Maryland School of Medicine
2541047309	Clostridium difficile 840	4057630	117x	Celera Assembler v. 7.0	Illumina	Clostridium difficile 840	Institute for Genome Sciences, University of Maryland School of Medicine
2531839294	Vibrio cholerae O1 EM-1536	4057504	200x	Velvet v. 1.1.04	Illumina	Genome sequence of Vibrio Cholerae O1	Institute for Genome Sciences
2531839298	Vibrio cholerae O1 EM-1626	4057203	130x	Velvet v. 1.1.04	Illumina	Genome sequence of Vibrio Cholerae O1	Institute for Genome Sciences
2541047304	Clostridium difficile CD206	4057150	143x	Celera Assembler v. 7.0	Illumina	Clostridium difficile CD206	Institute for Genome Sciences, University of Maryland School of Medicine
2541047495	Clostridium difficile P73	4056927	94x	Celera Assembler v. 7.0	Illumina	Clostridium difficile P73	Institute for Genome Sciences
2541047326	Clostridium difficile DA00145	4056843	134x	Celera Assembler v. 7.0	Illumina	Clostridium difficile DA00145	Institute for Genome Sciences, University of Maryland School of Medicine
2541047420	Clostridium difficile P75	4056099	123x	Celera Assembler v. 7.0	Illumina	Clostridium difficile P75	Institute for Genome Sciences, University of Maryland School of Medicine
2541047416	Clostridium difficile P70	4054852	132x	Celera Assembler v. 7.0	Illumina	Clostridium difficile P70	Institute for Genome Sciences, University of Maryland School of Medicine
2531839291	Vibrio cholerae O1 EDC-022	4054790	160x	Velvet v. 1.1.04	Illumina	Genome sequence of Vibrio Cholerae O1	Institute for Genome Sciences
2541047386	Clostridium difficile P5	4054431	131x	Celera Assembler v. 7.0	Illumina	Clostridium difficile P5	Institute for Genome Sciences, University of Maryland School of Medicine
2541047404	Clostridium difficile P36	4053696	132x	Celera Assembler v. 7.0	Illumina	Clostridium difficile P36	Institute for Genome Sciences, University of Maryland School of Medicine
2541047284	Clostridium difficile CD111	4053020	169x	Celera Assembler v. 7.0	Illumina	Clostridium difficile CD111	Institute for Genome Sciences, University of Maryland School of Medicine
2541047264	Clostridium difficile CD38	4052306	170x	Celera Assembler v. 7.0	Illumina	Clostridium difficile CD38	Institute for Genome Sciences, University of Maryland School of Medicine
2541047255	Clostridium difficile CD8	4050231	170x	Celera Assembler v. 7.0	Illumina	Clostridium difficile CD8	Institute for Genome Sciences, University of Maryland School of Medicine
2541047388	Clostridium difficile P7	4049588	239x	MaSuRCA v. 1.9.2	Illumina	Clostridium difficile P7	Institute for Genome Sciences, University of Maryland School of Medicine
2541047258	Clostridium difficile CD21	4047536	152x	Celera Assembler v. 7.0	Illumina	Clostridium difficile CD21	Institute for Genome Sciences, University of Maryland School of Medicine
2541047389	Clostridium difficile P9	4047209	129x	Celera Assembler v. 7.0	Illumina	Clostridium difficile P9	Institute for Genome Sciences, University of Maryland School of Medicine
2531839289	Vibrio cholerae O1 Nep-21113	4047072	160x	Velvet v. 1.1.04	Illumina	Genome sequence of Vibrio Cholerae O1	Institute for Genome Sciences
2541047970	Pseudoalteromonas luteoviolacea B, ATCC 29581	4046270	-	-	Illumina HiSeq 2000	Pseudoalteromonas luteoviolacea B = ATCC 29581	RPI
2541047489	Clostridium difficile 342	4045993	272x	MaSuRCA v. 1.6.1	Illumina	Clostridium difficile 342	Institute for Genome Sciences
2529293203	Vibrio cholerae HC-77A1	4044795	199.91x	Velvet v. 1.1.04	Illumina	Vibrio cholerae Genome sequencing project	Institute for Genome Sciences
2541047394	Clostridium difficile P23	4043980	103x	Celera Assembler v. 7.0	Illumina	Clostridium difficile P23	Institute for Genome Sciences, University of Maryland School of Medicine
2541047280	Clostridium difficile CD92	4043130	234x	MaSuRCA v. 1.6.1	Illumina	Clostridium difficile CD92	Institute for Genome Sciences, University of Maryland School of Medicine
2541047380	Clostridium difficile Y343	4043047	64x	Celera Assembler v. 7.0	Illumina	Clostridium difficile Y343	Institute for Genome Sciences, University of Maryland School of Medicine
2541047414	Clostridium difficile P61	4038438	113x	Celera Assembler v. 7.0	Illumina	Clostridium difficile P61	Institute for Genome Sciences, University of Maryland School of Medicine
2531839025	Vibrio cholerae HE-62A1	4037522	179.96x	Velvet v. 1.1.04	Illumina	Vibrio cholerae Genome sequencing project	Institute for Genome Sciences
2541047512	Clostridium difficile F525	4036813	123x	Celera Assembler v. 7.0	Illumina	Clostridium difficile F525	Institute for Genome Sciences
2537561683	Vibrio cholerae O1 NHCC-004A	4036164	200x	Velvet v. 1.1.04	Illumina	Genome sequence of Vibrio Cholerae O1	Institute for Genome Sciences
2541047303	Clostridium difficile CD201	4035938	126x	Celera Assembler v. 7.0	Illumina	Clostridium difficile CD201	Institute for Genome Sciences
2537561653	Vibrio cholerae O1 EC-0012	4035845	170x	Velvet v. 1.1.04	Illumina	Genome sequence of Vibrio Cholerae O1	Institute for Genome Sciences
2537561802	Vibrio cholerae O1 PCS-023	4035812	200x	Velvet v. 1.1.04	Illumina	Genome sequence of Vibrio Cholerae O1	Institute for Genome Sciences
2531839290	Vibrio cholerae O1 Nep-21106	4035455	200x	Velvet v. 1.1.04	Illumina	Genome sequence of Vibrio Cholerae O1	Institute for Genome Sciences
2541047261	Clostridium difficile CD22	4034659	180x	Celera Assembler v. 7.0	Illumina	Clostridium difficile CD22	Institute for Genome Sciences, University of Maryland School of Medicine
2541047283	Clostridium difficile CD90	4034598	178x	Celera Assembler v. 7.0	Illumina	Clostridium difficile CD90	Institute for Genome Sciences, University of Maryland School of Medicine
2541047267	Clostridium difficile CD42	4034550	114x	Celera Assembler v. 7.0	Illumina	Clostridium difficile CD42	Institute for Genome Sciences, University of Maryland School of Medicine
2531839209	Vibrio cholerae O1 95412	4033701	170x	Velvet v. 1.1.04	Illumina	Genome sequence of Vibrio Cholerae O1	Institute for Genome Sciences
2534681754	Vibrio cholerae HC-37A1	4033331	150x	Velvet v. 1.1.04	Illumina	Vibrio cholerae Genome sequencing project	Institute for Genome Sciences
2537561657	Vibrio cholerae O1 NHCC-010F	4033199	180x	Velvet v. 1.1.04	Illumina	Genome sequence of Vibrio Cholerae O1	Institute for Genome Sciences
2531839292	Vibrio cholerae O1 EDC-020	4032739	190x	Velvet v. 1.1.04	Illumina	Genome sequence of Vibrio Cholerae O1	Institute for Genome Sciences
2537561656	Vibrio cholerae O1 EC-0009	4032693	190x	Velvet v. 1.1.04	Illumina	Genome sequence of Vibrio Cholerae O1	Institute for Genome Sciences
2537561654	Vibrio cholerae O1 EC-0027	4032658	190x	Velvet v. 1.1.04	Illumina	Genome sequence of Vibrio Cholerae O1	Institute for Genome Sciences
2537561650	Vibrio cholerae O1 NHCC-006C	4032089	180x	Velvet v. 1.1.04	Illumina	Genome sequence of Vibrio Cholerae O1	Institute for Genome Sciences
2531839026	Vibrio cholerae HE-62B1	4030946	200x	Velvet v. 1.1.04	Illumina	Vibrio cholerae Genome sequencing project	Institute for Genome Sciences
2541047268	Clostridium difficile CD41	4029919	121x	Celera Assembler v. 7.0	Illumina	Clostridium difficile CD41	Institute for Genome Sciences, University of Maryland School of Medicine
2534681843	Vibrio cholerae HE-69A1	4028212	170x	Velvet v. 1.1.04	Illumina	Vibrio cholerae Genome sequencing project	Institute for Genome Sciences
2541047398	Clostridium difficile P32	4027255	156x	Celera Assembler v. 7.0	Illumina	Clostridium difficile P32	Institute for Genome Sciences, University of Maryland School of Medicine
2537562149	Vibrio cholerae HC-17A2	4027162	120x	Velvet v. 1.1.04	Illumina	Vibrio cholerae Genome sequencing project	Institute for Genome Sciences
2541047390	Clostridium difficile P13	4026932	89x	Celera Assembler v. 7.0	Illumina	Clostridium difficile P13	Institute for Genome Sciences, University of Maryland School of Medicine
2541047311	Clostridium difficile 6041	4026569	197x	MaSuRCA v. 1.6.1	Illumina	Clostridium difficile 6041	Institute for Genome Sciences, University of Maryland School of Medicine
2541047272	Clostridium difficile CD46	4024376	83x	Celera Assembler v. 7.0	Illumina	Clostridium difficile CD46	Institute for Genome Sciences, University of Maryland School of Medicine
2534682133	Vibrio cholerae HC-50A2	4023694	200x	Velvet v. 1.1.04	Illumina	Vibrio cholerae Genome sequencing project	Institute for Genome Sciences
2541047265	Clostridium difficile CD34	4023198	141x	Celera Assembler v. 7.0	Illumina	Clostridium difficile CD34	Institute for Genome Sciences, University of Maryland School of Medicine
2531839208	Vibrio cholerae O1 116059	4020861	180x	Velvet v. 1.1.04	Illumina	Genome sequence of Vibrio Cholerae O1	Institute for Genome Sciences
2541047274	Clostridium difficile CD51	4017618	179x	Celera Assembler v. 7.0	Illumina	Clostridium difficile CD51	Institute for Genome Sciences, University of Maryland School of Medicine
2541047300	Clostridium difficile CD178	4015408	124x	Celera Assembler v. 7.0	Illumina	Clostridium difficile CD178	Institute for Genome Sciences, University of Maryland School of Medicine
2541047296	Clostridium difficile CD169	4014593	122x	Celera Assembler v. 7.0	Illumina	Clostridium difficile CD169	Institute for Genome Sciences, University of Maryland School of Medicine
2551306327	Vibrio cholerae VC1761	4012991	196x	CLC Genomics Workbench v. 5.1	Illumina HiSeq	Whole genome sequencing of Vibrio cholerae strains	University of Malaya
2541047310	Clostridium difficile 842	4011402	121x	Celera Assembler v. 7.0	Illumina	Clostridium difficile 842	Institute for Genome Sciences, University of Maryland School of Medicine
2531839297	Vibrio cholerae O1 EM-1676A	4011095	200x	Velvet v. 1.1.04	Illumina	Genome sequence of Vibrio Cholerae O1	Institute for Genome Sciences
2541047306	Clostridium difficile CD212	4009414	154x	Celera Assembler v. 7.0	Illumina	Clostridium difficile CD212	Institute for Genome Sciences, University of Maryland School of Medicine
2541047384	Clostridium difficile Y401	4005708	133x	Celera Assembler v. 7.0	Illumina	Clostridium difficile Y401	Institute for Genome Sciences, University of Maryland School of Medicine
2541047257	Clostridium difficile CD18	4001279	107x	Celera Assembler v. 7.0	Illumina	Clostridium difficile CD18	Institute for Genome Sciences, University of Maryland School of Medicine
2541047385	Clostridium difficile P3	4000071	155x	Celera Assembler v. 7.0	Illumina	Clostridium difficile P3	Institute for Genome Sciences, University of Maryland School of Medicine
2541047346	Clostridium difficile DA00232	4000029	174x	Celera Assembler v. 7.0	Illumina	Clostridium difficile DA00232	Institute for Genome Sciences, University of Maryland School of Medicine
2541047266	Clostridium difficile CD44	3999601	166x	Celera Assembler v. 7.0	Illumina	Clostridium difficile CD44	Institute for Genome Sciences, University of Maryland School of Medicine
2541047277	Clostridium difficile CD69	3996553	117x	Celera Assembler v. 7.0	Illumina	Clostridium difficile CD69	Institute for Genome Sciences, University of Maryland School of Medicine
2541047262	Clostridium difficile CD39	3995670	159x	Celera Assembler v. 7.0	Illumina	Clostridium difficile CD39	Institute for Genome Sciences, University of Maryland School of Medicine
2541047513	Clostridium difficile F480	3995102	96x	Celera Assembler v. 7.0	Illumina	Clostridium difficile F480	Institute for Genome Sciences
2541047313	Clostridium difficile 6057	3992651	153x	Celera Assembler v. 7.0	Illumina	Clostridium difficile 6057	Institute for Genome Sciences, University of Maryland School of Medicine
2541047299	Clostridium difficile CD175	3992161	239x	MaSuRCA v. 1.9.2	Illumina	Clostridium difficile CD175	Institute for Genome Sciences, University of Maryland School of Medicine
2541047289	Clostridium difficile CD159	3992130	166x	Celera Assembler v. 7.0	Illumina	Clostridium difficile CD159	Institute for Genome Sciences, University of Maryland School of Medicine
2541047349	Clostridium difficile DA00245	3991422	171x	Celera Assembler v. 7.0	Illumina	Clostridium difficile DA00245	Institute for Genome Sciences, University of Maryland School of Medicine
2541047348	Clostridium difficile DA00215	3990167	157x	Celera Assembler v. 7.0	Illumina	Clostridium difficile DA00215	Institute for Genome Sciences, University of Maryland School of Medicine
2551306319	Vibrio cholerae VC4370	3988941	405x	CLC Genomics Workbench v. 5.1	Illumina HiSeq	Whole genome sequencing of Vibrio cholerae strains	University of Malaya
2541047351	Clostridium difficile DA00305	3988162	234x	MaSuRCA v. 1.6.1	Illumina	Clostridium difficile DA00305	Institute for Genome Sciences, University of Maryland School of Medicine
2541047368	Clostridium difficile Y155	3985736	105x	Celera Assembler v. 7.0	Illumina	Clostridium difficile Y155	Institute for Genome Sciences, University of Maryland School of Medicine
2541047279	Clostridium difficile CD68	3981801	166x	Celera Assembler v. 7.0	Illumina	Clostridium difficile CD68	Institute for Genome Sciences, University of Maryland School of Medicine
2531839296	Vibrio cholerae O1 AG-8040	3981622	200x	Velvet v. 1.1.04	Illumina	Genome sequence of Vibrio Cholerae O1	Institute for Genome Sciences
2541047286	Clostridium difficile CD129	3980806	234x	MaSuRCA v. 1.6.1	Illumina	Clostridium difficile CD129	Institute for Genome Sciences, University of Maryland School of Medicine
2537561651	Vibrio cholerae O1 NHCC-008D	3974992	170x	Velvet v. 1.1.04	Illumina	Genome sequence of Vibrio Cholerae O1	Institute for Genome Sciences
2541047336	Clostridium difficile DA00193	3974815	165x	Celera Assembler v. 7.0	Illumina	Clostridium difficile DA00193	Institute for Genome Sciences, University of Maryland School of Medicine
2531839210	Vibrio cholerae O1 116063	3974320	170x	Velvet v. 1.1.04	Illumina	Genome sequence of Vibrio Cholerae O1	Institute for Genome Sciences
2541047367	Clostridium difficile Y171	3966722	125x	Celera Assembler v. 7.0	Illumina	Clostridium difficile Y171	Institute for Genome Sciences, University of Maryland School of Medicine
2541047290	Clostridium difficile CD132	3962424	172x	Celera Assembler v. 7.0	Illumina	Clostridium difficile CD132	Institute for Genome Sciences, University of Maryland School of Medicine
2541047312	Clostridium difficile 6042	3952060	239x	MaSuRCA v. 1.9.2	Illumina	Clostridium difficile 6042	Institute for Genome Sciences, University of Maryland School of Medicine
2534682137	Vibrio cholerae HC-55C2	3944624	199.99x	Velvet v. 1.1.04	Illumina	Vibrio cholerae Genome sequencing project	Institute for Genome Sciences
2531839022	Vibrio cholerae HE-60A1	3942954	180.05x	Velvet v. 1.1.04	Illumina	Vibrio cholerae Genome sequencing project	Institute for Genome Sciences
2526164616	Vibrio cholerae HE39	3941222	78.89x	Velvet v. 1.1.04	Illumina	Vibrio cholerae Genome sequencing project	Institute for Genome Sciences
2529292823	Vibrio cholerae HC-02C1	3939397	180x	Velvet v. 1.1.04	Illumina	Vibrio cholerae Genome sequencing project	Institute for Genome Sciences
2529293204	Vibrio cholerae HC-59B1	3938783	190x	Velvet v. 1.1.04	Illumina	Vibrio cholerae Genome sequencing project	Institute for Genome Sciences
2534682128	Vibrio cholerae HC-59A1	3938581	180.08x	Velvet v. 1.1.04	Illumina	Vibrio cholerae Genome sequencing project	Institute for Genome Sciences
2534682130	Vibrio cholerae HC-55B2	3937890	100x	Velvet v. 1.1.04	Illumina	Vibrio cholerae Genome sequencing project	Institute for Genome Sciences
2534682218	Vibrio cholerae CP1035	3934037	170x	Velvet v. 1.1.04	Illumina	Vibrio cholerae genome sequencing project	Institute for Genome Sciences
2541047377	Clostridium difficile Y307	3932658	239x	MaSuRCA v. 1.9.2	Illumina	Clostridium difficile Y307	Institute for Genome Sciences, University of Maryland School of Medicine
2554235281	Acinetobacter baumannii AB-HKU3-10	3928510	2185x	Velvet v. 1.2.09	Illumina HiSeq2500	Acinetobacter baumannii AB-HKU3-10 Genome sequencing	University of Hong Kong
2531839295	Vibrio cholerae O1 AG-7404	3919670	200x	Velvet v. 1.1.04	Illumina	Genome sequence of Vibrio Cholerae O1	Institute for Genome Sciences
2541047358	Clostridium difficile DA00310	3916379	239x	MaSuRCA v. 1.9.2	Illumina	Clostridium difficile DA00310	Institute for Genome Sciences, University of Maryland School of Medicine
2551306303	Vibrio cholerae VC35	3914529	354x	CLC Genomics Workbench v. 5.1	llumina HiSeq	Whole genome sequencing of Vibrio cholerae strains	University of Malaya
2541047371	Clostridium difficile Y202	3908094	139x	Celera Assembler v. 7.0	Illumina	Clostridium difficile Y202	Institute for Genome Sciences, University of Maryland School of Medicine
2529292739	Vibrio cholerae HC-41B1	3887871	198.03x	Velvet v. 1.1.04	Illumina	Vibrio cholerae Genome sequencing project	Institute for Genome Sciences
2531839017	Vibrio cholerae HE-40	3880418	129.93x	Velvet v. 1.1.04	Illumina	Vibrio cholerae Genome sequencing project	Institute for Genome Sciences
2531839023	Vibrio cholerae HE-44C1	3880393	150x	Velvet v. 1.1.04	Illumina	Vibrio cholerae Genome sequencing project	Institute for Genome Sciences
2531839018	Vibrio cholerae HE-46	3879135	130x	Velvet v. 1.1.04	Illumina	Vibrio cholerae Genome sequencing project	Institute for Genome Sciences
2537561658	Vibrio cholerae O1 87395	3862002	180x	Velvet v. 1.1.04	Illumina	Genome sequence of Vibrio Cholerae O1	Institute for Genome Sciences
2541047355	Clostridium difficile DA00256	3842729	135x	Celera Assembler v. 7.0	Illumina	Clostridium difficile DA00256	Institute for Genome Sciences, University of Maryland School of Medicine
2547132190	Kocuria sp. UCD-OTCP	3791429	160.0x	a5 Assembly Pipeline v. 18-May-2012	Illumina MiSeq	Built-environment reference genomes	UC Davis
2547132176	Microbacterium oxydans UCD-TDU	3745877	97x	A5 pipeline v. 18-May-2012	Illumina MiSeq	Built-environment reference genomes	UC Davis Genome Center
2541047287	Clostridium difficile CD127	3733367	239x	MaSuRCA v. 1.9.2	Illumina	Clostridium difficile CD127	Institute for Genome Sciences, University of Maryland School of Medicine
2541047327	Clostridium difficile DA00149	3722131	147x	Celera Assembler v. 7.0	Illumina	Clostridium difficile DA00149	Institute for Genome Sciences, University of Maryland School of Medicine
2517572022	Methylocystis sp. SB2	3653670	2.0x	Velvet v. 1.1.07	Illumina HiSeq 2000	Annotation of genome of Methylocystis strain SB2	University of Michigan
2513237327	Halomonas sp. GFAJ-1	3624896	170x	MIRA v. 3.4	Illumina HiSeq 2000	Halomonas sp. Strain GFAJ-1	Argonne National Laboratory
2541047518	Clostridium bifermentans ATCC 638	3609653	73x	Celera Assembler v. 7.0	Illumina; 454	Clostridium bifermentans ATCC 638	Institute for Genome Sciences
2541047488	Clostridium difficile CD196	3606421	239x	MaSuRCA v. 1.9.2	Illumina	Clostridium difficile CD196	Institute for Genome Sciences
2541048007	Clostridium sordellii VPI 9048	3571992	50x	Newbler Metrics v. 2.3	Illumina; 454 GS FLX	Clostridium sordellii VPI 9048 Genome sequencing	Kansas State University
2541047517	Clostridium bifermentans ATCC 19299	3476617	63x	Celera Assembler v. 7.0	Illumina; 454	Clostridium bifermentans ATCC 19299	Institute for Genome Sciences
2541048006	Lactobacillus plantarum EGD-AQ4	3420019	66.0x	CLC NGS Cell v. 07-Jan-2013	Illumina MiSeq	Lactobacillus plantarum EGD-AQ4 Genome sequencing	National Environmental Engineering Research Institute-CSIR
2545824737	Acinetobacter haemolyticus MTCC 9819	3384229	167.0x	CLC NGS Cell v. wb 6	Illumina HiSeq	Acinetobacter haemolyticus MTCC 9819 Genome sequencing	Institute of Microbial Technology
2541047505	Actinomyces johnsonii F0510	3377317	114x	Velvet v. 1.1.06	Illumina	Human Microbiome Project (HMP) Reference Genomes	Washington University in St. Louis
2531839707	Brevundimonas diminuta 470-4	3335922	192x	Velvet v. 1.1.04	Illumina	Human Microbiome Project (HMP) Reference Genomes	Washington University in St. Louis
2547132188	Leucobacter sp. UCD-THU	3316448	280x	A5 pipeline v. 18-May-2012	Illumina MiSeq	Leucobacter sp. UCD-THU	UC Davis
2547132178	Brachybacterium muris UCD-AY4	3257338	98x	A5 pipeline v. 18-May-2012	Illumina MiSeq	Built-environment reference genomes	UC Davis Genome Center
2519103135	Enterococcus faecalis ERV63	3168999	78x	Velvet v. 1.1.04	Illumina	Human Microbiome Project (HMP) Reference Genomes	Washington University in St. Louis
2519103118	Enterococcus faecalis ERV129	3157253	79x	Velvet v. 1.1.04	Illumina	Human Microbiome Project (HMP) Reference Genomes	Washington University in St. Louis
2519103137	Enterococcus faecalis ERV41	3151514	78x	Velvet v. 1.1.04	Illumina	Human Microbiome Project (HMP) Reference Genomes	Washington University in St. Louis
2519103142	Enterococcus faecalis ERV72	3141716	79x	Velvet v. 1.1.04	Illumina	Human Microbiome Project (HMP) Reference Genomes	Washington University in St. Louis
2519103141	Enterococcus faecalis ERV68	3139489	79x	Velvet v. 1.1.04	Illumina	Human Microbiome Project (HMP) Reference Genomes	Washington University in St. Louis
2519103140	Enterococcus faecalis ERV81	3139160	75x	Velvet v. 1.1.04	Illumina	Human Microbiome Project (HMP) Reference Genomes	Washington University in St. Louis
2519103133	Enterococcus faecalis ERV85	3133649	79x	Velvet v. 1.1.04	Illumina	Human Microbiome Project (HMP) Reference Genomes	Washington University in St. Louis
2519103090	Enterococcus faecalis ERV37	3124528	79x	Velvet v. 1.1.04	Illumina	Human Microbiome Project (HMP) Reference Genomes	Washington University in St. Louis
2519103138	Enterococcus faecalis ERV62	3122232	79x	Velvet v. 1.1.04	Illumina	Human Microbiome Project (HMP) Reference Genomes	Washington University in St. Louis
2519103134	Enterococcus faecalis ERV93	3102981	80x	Velvet v. 1.1.04	Illumina	Human Microbiome Project (HMP) Reference Genomes	Washington University in St. Louis
2519103136	Enterococcus faecalis ERV65	3097700	80x	Velvet v. 1.1.04	Illumina	Human Microbiome Project (HMP) Reference Genomes	Washington University in St. Louis
2519103117	Enterococcus faecalis ERV25	3091911	80x	Velvet v. 1.1.04	Illumina	Human Microbiome Project (HMP) Reference Genomes	Washington University in St. Louis
2519103139	Enterococcus faecalis ERV73	3081656	77x	Velvet v. 1.1.04	Illumina	Human Microbiome Project (HMP) Reference Genomes	Washington University in St. Louis
2519103092	Enterococcus faecalis ERV116	3074646	81x	Velvet v. 1.1.04	Illumina	Human Microbiome Project (HMP) Reference Genomes	Washington University in St. Louis
2519103116	Enterococcus faecalis ERV103	3069535	81x	Velvet v. 1.1.04	Illumina	Human Microbiome Project (HMP) Reference Genomes	Washington University in St. Louis
2551306367	Clostridium tyrobutyricum UC7086	3064215	10x	Velvet v. 1.1.04	Illumina	Clostridium tyrobutyricum UC7086	Universita Cattolica del Sacro Cuore
2534682302	Enterococcus faecium R496	3058198	91x	Velvet v. 1.1.04	Illumina	Human Microbiome Project (HMP) Reference Genomes	Washington University in St. Louis
2519103091	Enterococcus faecalis ERV31	3058007	81x	Velvet v. 1.1.04	Illumina	Human Microbiome Project (HMP) Reference Genomes	Washington University in St. Louis
2519103119	Enterococcus faecalis 599	3053367	81x	Velvet v. 1.1.04	Illumina	Human Microbiome Project (HMP) Reference Genomes	Washington University in St. Louis
2531839076	Enterococcus faecium ERV26	3045311	91x	Velvet v. 1.1.04	Illumina	Human Microbiome Project (HMP) Reference Genomes	Washington University in St. Louis
2541047372	Clostridium difficile Y184	3026951	125x	Celera Assembler v. 7.0	Illumina	Clostridium difficile Y184	Institute for Genome Sciences, University of Maryland School of Medicine
2541047553	Enterococcus faecalis RP2S-4	3008623	115x	Velvet v. 1.1.06	Illumina	Enterococcus faecalis RP2S-4	The Genome Institute
2534682301	Enterococcus faecium R501	3007775	92x	Velvet v. 1.1.04	Illumina	Human Microbiome Project (HMP) Reference Genomes	Washington University in St. Louis
2554235112	Clostridium tyrobutyricum DSM 2637	3007342	18.32x	Velvet v. 1.1.04	Illumina	Clostridium tyrobutyricum DSM 2637 = ATCC 25755 Genome sequencing	Universita Cattolica' del Sacro Cuore
2531839075	Enterococcus faecium ERV38	3001360	92x	Velvet v. 1.1.04	Illumina	Human Microbiome Project (HMP) Reference Genomes	Washington University in St. Louis
2531839618	Enterococcus faecium P1986	2989933	92x	Velvet v. 1.1.04	Illumina	Human Microbiome Project (HMP) Reference Genomes	Washington University in St. Louis
2531839072	Enterococcus faecium P1139	2989195	92x	Velvet v. 1.1.04	Illumina	Human Microbiome Project (HMP) Reference Genomes	Washington University in St. Louis
2534682303	Enterococcus faecium R497	2988945	88x	Velvet v. 1.1.04	Illumina	Human Microbiome Project (HMP) Reference Genomes	Washington University in St. Louis
2529293273	Enterococcus faecium ERV168	2988218	93x	Velvet v. 1.1.04	Illumina	Human Microbiome Project (HMP) Reference Genomes	Washington University in St. Louis
2534682308	Enterococcus faecium S447	2983728	93x	Velvet v. 1.1.04	Illumina	Human Microbiome Project (HMP) Reference Genomes	Washington University in St. Louis
2534682304	Enterococcus faecium R446	2982468	93x	Velvet v. 1.1.04	Illumina	Human Microbiome Project (HMP) Reference Genomes	Washington University in St. Louis
2531839111	Enterococcus faecium 509	2982090	93x	Velvet v. 1.1.04	Illumina	Human Microbiome Project (HMP) Reference Genomes	Washington University in St. Louis
2529293278	Enterococcus faecium ERV69	2981597	93x	Velvet v. 1.1.04	Illumina	Human Microbiome Project (HMP) Reference Genomes	Washington University in St. Louis
2529293280	Enterococcus faecium P1123	2978675	93x	Velvet v. 1.1.04	Illumina	Human Microbiome Project (HMP) Reference Genomes	Washington University in St. Louis
2551306388	Piscirickettsia salmonis LF-89, ATCC VR-1361	2957409	145x	Velvet v. 1.2.07	Illumina MiSeq	Piscirickettsia salmonis LF-89	Fraunhofer Chile Research Center for Systems Biotechnology Bio-Computing Division
2531839115	Enterococcus faecium 511	2952175	94x	Velvet v. 1.1.04	Illumina	Human Microbiome Project (HMP) Reference Genomes	Washington University in St. Louis
2548876843	Lactobacillus rossiae DSM 15814	2945727	1000x	CLC Genomics Workbench v. 5.0.1	Illumina HiSeq	Lactobacillus rossiae DSM 15814	Dipartimento di Biologia e Chimica Agro-forestale ed Ambientale
2519103062	Enterococcus faecium 514	2935362	94x	Velvet v. 1.1.04	Illumina	Human Microbiome Project (HMP) Reference Genomes	Washington University in St. Louis
2541047548	Enterococcus faecium SB2C-2	2928432	92x	Velvet v. 1.1.06	Illumina	Enterococcus faecium SB2C-2	The Genome Institute
2519103066	Enterococcus faecium C621	2913084	95x	Velvet v. 1.1.04	Illumina	Human Microbiome Project (HMP) Reference Genomes	Washington University in St. Louis
2519103070	Enterococcus faecium ERV102	2910117	95x	Velvet v. 1.1.04	Illumina	Human Microbiome Project (HMP) Reference Genomes	Washington University in St. Louis
2529293274	Enterococcus faecium ERV165	2905053	95x	Velvet v. 1.1.04	Illumina	Human Microbiome Project (HMP) Reference Genomes	Washington University in St. Louis
2519103068	Enterococcus faecium E422	2903773	95x	Velvet v. 1.1.04	Illumina	Human Microbiome Project (HMP) Reference Genomes	Washington University in St. Louis
2534682306	Enterococcus faecium P1190	2898194	96x	Velvet v. 1.1.04	Illumina	Human Microbiome Project (HMP) Reference Genomes	Washington University in St. Louis
2531839110	Enterococcus faecium 510	2897989	96x	Velvet v. 1.1.04	Illumina	Human Microbiome Project (HMP) Reference Genomes	Washington University in St. Louis
2541047552	Enterococcus faecalis WKS-26-18-2	2896179	120x	Velvet v. 1.1.06	Illumina	Enterococcus faecalis WKS-26-18-2	The Genome Institute
2541047540	Enterococcus faecalis LA3B-2	2892708	120x	Velvet v. 1.1.06	Illumina	Enterococcus faecalis LA3B-2	The Genome Institute
2519103067	Enterococcus faecium E417	2889316	96x	Velvet v. 1.1.04	Illumina	Human Microbiome Project (HMP) Reference Genomes	Washington University in St. Louis
2519103063	Enterococcus faecium 515	2879535	96x	Velvet v. 1.1.04	Illumina	Human Microbiome Project (HMP) Reference Genomes	Washington University in St. Louis
2519103069	Enterococcus faecium ERV1	2867032	97x	Velvet v. 1.1.04	Illumina	Human Microbiome Project (HMP) Reference Genomes	Washington University in St. Louis
2534682309	Enterococcus faecium V689	2866557	97x	Velvet v. 1.1.04	Illumina	Human Microbiome Project (HMP) Reference Genomes	Washington University in St. Louis
2531839114	Enterococcus faecium 513	2866541	97x	Velvet v. 1.1.04	Illumina	Human Microbiome Project (HMP) Reference Genomes	Washington University in St. Louis
2541047539	Enterococcus faecalis UP2S-6	2863956	121x	Velvet v. 1.1.06	Illumina	Enterococcus faecalis UP2S-6	The Genome Institute
2519103064	Enterococcus faecium C1904	2860164	97x	Velvet v. 1.1.04	Illumina	Human Microbiome Project (HMP) Reference Genomes	Washington University in St. Louis
2537561833	Prevotella saccharolytica F0055	2857010	140x	Velvet v. 1.1.04	Illumina	Human Microbiome Project (HMP) Reference Genomes	Washington University in St. Louis
2534682305	Enterococcus faecium R494	2852630	97x	Velvet v. 1.1.04	Illumina	Human Microbiome Project (HMP) Reference Genomes	Washington University in St. Louis
2534682300	Enterococcus faecium R499	2851576	97x	Velvet v. 1.1.04	Illumina	Human Microbiome Project (HMP) Reference Genomes	Washington University in St. Louis
2529293169	Staphylococcus aureus aureus CM05	2837839	98x	Velvet v. 1.1.04	Illumina	Human Microbiome Project (HMP) Reference Genomes	Washington University in St. Louis
2531839112	Enterococcus faecium 506	2805470	94x	Velvet v. 1.1.04	Illumina	Human Microbiome Project (HMP) Reference Genomes	Washington University in St. Louis
2519103071	Enterococcus faecium ERV161	2798511	99x	Velvet v. 1.1.04	Illumina	Human Microbiome Project (HMP) Reference Genomes	Washington University in St. Louis
2531839109	Enterococcus faecalis R508	2797396	89x	Velvet v. 1.1.04	Illumina	Human Microbiome Project (HMP) Reference Genomes	Washington University in St. Louis
2541047538	Enterococcus faecalis SLO2C-1	2785949	125x	Velvet v. 1.1.06	Illumina	Enterococcus faecalis SLO2C-1	The Genome Institute
2534681714	Anaerostipes hadrus comb. nov. VPI 82-52, DSM 3319	2776939	103x	Velvet v. 1.1.04	Illumina	Human Microbiome Project (HMP) Reference Genomes	Washington University in St. Louis
2541047520	Staphylococcus aureus aureus DSM 20231	2761522	350x	CLC Genomics Workbench v. 5.0	454; Illumina MiSeq	Staphylococcus aureus aureus DSM 20231	Korea University
2529293279	Enterococcus faecium P1137	2754598	101x	Velvet v. 1.1.04	Illumina	Human Microbiome Project (HMP) Reference Genomes	Washington University in St. Louis
2529293277	Enterococcus faecium ERV99	2751553	100x	Velvet v. 1.1.04	Illumina	Human Microbiome Project (HMP) Reference Genomes	Washington University in St. Louis
2531839107	Enterococcus faecium 503	2751532	101x	Velvet v. 1.1.04	Illumina	Human Microbiome Project (HMP) Reference Genomes	Washington University in St. Louis
2531839552	Capnocytophaga sp. oral taxon 324 F0483	2742322	158x	Velvet v. 1.1.04	Illumina	Human Microbiome Project (HMP) Reference Genomes	Washington University in St. Louis
2541047551	Enterococcus faecium SD3B-2	2735945	102x	Velvet v. 1.1.06	Illumina	Enterococcus faecium SD3B-2	The Genome Institute
2519103065	Enterococcus faecium C497	2732008	101x	Velvet v. 1.1.04	Illumina	Human Microbiome Project (HMP) Reference Genomes	Washington University in St. Louis
2519899587	Salimicrobium sp. MJ3	2717782	472.53x	CLC Genomics Workbench v. 5.1, Celera Assembler v.7.0	Illumina Miseq; PacBio	Salimicrobium sp. MJ3	Translational Genomics Research Institute (TGen)
2531839337	Staphylococcus aureus KLT6	2705604	1800x	Velvet v. 2012, ohnogaps! v. 2012	Illumina; PacBio RS	Staphylococcus aureus KLT6	ohnosequences! research group, Era7 Bioinformatics
2531839108	Enterococcus faecium TX1337RF	2686704	88x	Velvet v. 1.1.04	Illumina	Human Microbiome Project (HMP) Reference Genomes	Washington University in St. Louis
2541047550	Enterococcus faecium SD2A-2	2682149	103x	Velvet v. 1.1.06	Illumina	Enterococcus faecium SD2A-2	The Genome Institute
2529292815	Capnocytophaga sp. oral taxon 332 F0381	2658355	169x	Velvet v. 1.1.04	Illumina	Human Microbiome Project (HMP) Reference Genomes	Washington University in St. Louis
2529292817	Capnocytophaga sp. oral taxon 380 F0488	2637185	148x	Velvet v. 1.1.04	Illumina	Human Microbiome Project (HMP) Reference Genomes	Washington University in St. Louis
2531839113	Enterococcus faecium 505	2624834	106x	Velvet v. 1.1.04	Illumina	Human Microbiome Project (HMP) Reference Genomes	Washington University in St. Louis
2531839106	Enterococcus faecium 504	2622388	106x	Velvet v. 1.1.04	Illumina	Human Microbiome Project (HMP) Reference Genomes	Washington University in St. Louis
2537561949	Prevotella sp. oral taxon 473 F0040	2552288	226x	Velvet v. 1.1.04	Illumina	Human Microbiome Project (HMP) Reference Genomes	Washington University in St. Louis
2531839339	Selenomonas sp. oral taxon 138 F0429	2387334	161x	Velvet v. 1.1.04	Illumina	Human Microbiome Project (HMP) Reference Genomes	Washington University in St. Louis
2529292994	Neisseria sp. oral taxon 020 F0370	2361870	173x	Velvet v. 1.1.04	Illumina	Human Microbiome Project (HMP) Reference Genomes	Washington University in St. Louis
2531839674	Neisseria meningitidis 98008	2309366	55.65x	Celera Assembler v. 7.0	Illumina; 454	Neisseria meningitidis 98008	Institute for Genome Sciences
2531839503	Neisseria meningitidis NM418	2304006	37.34x	Celera Assembler v. 7.0	Illumina; 454	Neisseria meningitidis NM418	Institute for Genome Sciences
2537561908	Neisseria meningitidis NM422	2299023	52.93x	Celera Assembler v. 7.0	Illumina; 454	Neisseria meningitidis NM422	Institute for Genome Sciences
2534681689	Neisseria meningitidis 77221	2277530	48.1x	Celera Assembler v. 7.0	Illumina; 454	Neisseria meningitidis 77221	Institute for Genome Sciences
2537562199	Neisseria meningitidis 12888	2271199	66.54x	Celera Assembler v. 7.0	Illumina; 454	Neisseria meningitidis 12888	Institute for Genome Sciences
2521172596	Neisseria meningitidis 70030	2262246	32.25x	Celera Assembler v. 7.0	Illumina; 454	Neisseria meningitidis 70030	Institute for Genome Sciences
2521172581	Neisseria meningitidis M13255	2260148	54.44x	Celera Assembler v. 7.0	Illumina; 454	Neisseria meningitidis M13255	Institute for Genome Sciences
2521172597	Neisseria meningitidis 69096	2254831	54.28x	Celera Assembler v. 7.0	Illumina; 454	Neisseria meningitidis 69096	Institute for Genome Sciences
2537561912	Neisseria meningitidis 70012	2246684	31.21x	Celera Assembler v. 7.0	Illumina; 454	Neisseria meningitidis 70012	Institute for Genome Sciences
2537562201	Neisseria meningitidis 9506	2246657	45.73x	Celera Assembler v. 7.0	Illumina; 454	Neisseria meningitidis 9506	Institute for Genome Sciences
2521172592	Neisseria meningitidis 9757	2245727	44.97x	Celera Assembler v. 7.0	Illumina; 454	Neisseria meningitidis 9757	Institute for Genome Sciences
2531839335	Lactococcus garvieae DCC43	2244387	500x	CLC Genomics Workbench v. 5.5	Illumina HiSeq	Lactococcus garvieae DCC43	Norwegian University of Life Sciences
2537562200	Neisseria meningitidis 4119	2241628	62.34x	Celera Assembler v. 7.0	Illumina; 454	Neisseria meningitidis 4119	Institute for Genome Sciences
2521172585	Neisseria meningitidis NM586	2232734	53.34x	Celera Assembler v. 7.0	Illumina; 454	Neisseria meningitidis NM586	Institute for Genome Sciences
2534681690	Neisseria meningitidis 2001212	2222466	58.1x	Celera Assembler v. 7.0	Illumina; 454	Neisseria meningitidis 2001212	Institute for Genome Sciences
2521172582	Neisseria meningitidis 97014	2221259	34.09x	Celera Assembler v. 7.0	Illumina; 454	Neisseria meningitidis 97014	Institute for Genome Sciences
2537562198	Neisseria meningitidis NM126	2218593	40.16x	Celera Assembler v. 7.0	Illumina; 454	Neisseria meningitidis NM126	Institute for Genome Sciences
2521172598	Neisseria meningitidis NM3642	2216832	39.59x	Celera Assembler v. 7.0	Illumina; 454	Neisseria meningitidis NM3642	Institute for Genome Sciences
2537562202	Neisseria meningitidis 96023	2215087	35.87x	Celera Assembler v. 7.0	Illumina; 454	Neisseria meningitidis 96023	Institute for Genome Sciences
2521172593	Neisseria meningitidis 2004090	2214190	34.07x	Celera Assembler v. 7.0	Illumina; 454	Neisseria meningitidis 2004090	Institute for Genome Sciences
2537561911	Neisseria meningitidis 68094	2212368	64.33x	Celera Assembler v. 7.0	Illumina; 454	Neisseria meningitidis 68094	Institute for Genome Sciences
2521172600	Neisseria meningitidis 88050	2209883	57.23x	Celera Assembler v. 7.0	Illumina; 454	Neisseria meningitidis 88050	Institute for Genome Sciences
2531839501	Neisseria meningitidis 2006087	2206074	46.45x	Celera Assembler v. 7.0	Illumina; 454	Neisseria meningitidis 2006087	Institute for Genome Sciences
2521172595	Neisseria meningitidis 61103	2205215	38.98x	Celera Assembler v. 7.0	Illumina; 454	Neisseria meningitidis 61103	Institute for Genome Sciences
2534681688	Neisseria meningitidis 97020	2204547	49.27x	Celera Assembler v. 7.0	Illumina; 454	Neisseria meningitidis 97020	Institute for Genome Sciences
2534681692	Neisseria meningitidis 2007056	2204159	40.22x	Celera Assembler v. 7.0	Illumina; 454	Neisseria meningitidis 2007056	Institute for Genome Sciences
2534681691	Neisseria meningitidis 63006	2203455	49.81x	Celera Assembler v. 7.0	Illumina; 454	Neisseria meningitidis 63006	Institute for Genome Sciences
2531839504	Neisseria meningitidis 2002038	2201699	40.58x	Celera Assembler v. 7.0	Illumina; 454	Neisseria meningitidis 2002038	Institute for Genome Sciences
2537562203	Neisseria meningitidis 63049	2200800	37.2x	Celera Assembler v. 7.0	Illumina; 454	Neisseria meningitidis 63049	Institute for Genome Sciences
2521172578	Neisseria meningitidis NM3652	2199221	57.06x	Celera Assembler v. 7.0	Illumina; 454	Neisseria meningitidis NM3652	Institute for Genome Sciences
2521172584	Neisseria meningitidis NM762	2197104	43.67x	Celera Assembler v. 7.0	Illumina; 454	Neisseria meningitidis NM762	Institute for Genome Sciences
2521172599	Neisseria meningitidis 97021	2196900	55.46x	Celera Assembler v. 7.0	Illumina; 454	Neisseria meningitidis 97021	Institute for Genome Sciences
2531839505	Neisseria meningitidis M7124	2196165	45.09x	Celera Assembler v. 7.0	Illumina; 454	Neisseria meningitidis M7124	Institute for Genome Sciences
2537561910	Neisseria meningitidis 98080	2194442	40.98x	Celera Assembler v. 7.0	Illumina; 454	Neisseria meningitidis 98080	Institute for Genome Sciences
2545824668	Campylobacter showae CC57C	2192767	200x	Velvet v. May-2012	Illumina MiSeq	Genome sequencing of a Campylobacter showae colon cancer tumor isolate	BC Cancer Agency
2531839502	Neisseria meningitidis 63041	2189584	61.31x	Celera Assembler v. 7.0	Illumina; 454	Neisseria meningitidis 63041	Institute for Genome Sciences
2521172601	Neisseria meningitidis 65014	2184851	31.5x	Celera Assembler v. 7.0	Illumina; 454	Neisseria meningitidis 65014	Institute for Genome Sciences
2521172594	Neisseria meningitidis NM174	2180278	43.13x	Celera Assembler v. 7.0	Illumina; 454	Neisseria meningitidis NM174	Institute for Genome Sciences
2521172583	Neisseria meningitidis M7089	2174132	31.96x	Celera Assembler v. 7.0	Illumina; 454	Neisseria meningitidis M7089	Institute for Genome Sciences
2537561909	Neisseria meningitidis 87255	2163687	58.99x	Celera Assembler v. 7.0	Illumina; 454	Neisseria meningitidis 87255	Institute for Genome Sciences
2537561696	Porphyromonas catoniae F0037	2106321	194x	Velvet v. 1.1.04	Illumina	Human Microbiome Project (HMP) Reference Genomes	Washington University in St. Louis
2554235167	Streptococcus agalactiae MC628	2098408	237x	Velvet v. November 2012	Illumina	Sequencing of Clinical Strains in the Context of Bacteremia	The Genome Institute
2547132128	Lactococcus garvieae LG9	2087705	200x	Velvet v. 1.1.04	Illumina HiSeq 2000	Lactococcus garvieae LG9	Univ of Milan
2554235168	Streptococcus agalactiae MC627	2077693	212x	Velvet v. November 2012	Illumina	Sequencing of Clinical Strains in the Context of Bacteremia	The Genome Institute
2554235161	Streptococcus agalactiae MC624	2062830	192x	Velvet v. November 2012	Illumina	Sequencing of Clinical Strains in the Context of Bacteremia	The Genome Institute
2554235165	Streptococcus agalactiae MC625	2062217	164x	Velvet v. November 2012	Illumina	Sequencing of Clinical Strains in the Context of Bacteremia	The Genome Institute
2554235174	Streptococcus agalactiae MC629	2054281	242x	Velvet v. November 2012	Illumina	Sequencing of Clinical Strains in the Context of Bacteremia	The Genome Institute
2554235159	Streptococcus agalactiae MC621	2054083	242x	Velvet v. November 2012	Illumina	Sequencing of Clinical Strains in the Context of Bacteremia	The Genome Institute
2554235163	Streptococcus agalactiae MC623	2041959	224x	Velvet v. November 2012	Illumina	Sequencing of Clinical Strains in the Context of Bacteremia	The Genome Institute
2554235160	Streptococcus agalactiae MC626	2041264	186x	Velvet v. November 2012	Illumina	Sequencing of Clinical Strains in the Context of Bacteremia	The Genome Institute
2545824759	Lactobacillus sakei sakei LS25	2035605	500x	CLC Genomics Workbench v. 6.0	Illumina	Lactobacillus sakei subsp. sakei LS25 Genome sequencing	Nofima
2547132129	Lactococcus garvieae TB25	2014328	230x	Velvet v. 1.1.04	Illumina HiSeq 2000	Lactococcus garvieae TB25	Univ of Milan
2529292891	Veillonella atypica KON, ATCC 17744	2001713	229x	Velvet v. 1.1.04	Illumina	Human Microbiome Project (HMP) Reference Genomes	Washington University in St. Louis
2537562090	Actinomyces sp. oral taxon 181 F0379	1906384	205x	Velvet v. 1.1.04	Illumina	Human Microbiome Project (HMP) Reference Genomes	Washington University in St. Louis
2526164641	Helicobacter pylori Hp A-9	1720407	37.93x	Celera Assembler v. 6.1	Illumina; 454	Helicobacter pylori Hp A-9	Institute for Genome Sciences
2534682257	Helicobacter pylori Hp P-2b	1714545	50.84x	Celera Assembler v. 6.1	Illumina; 454	Helicobacter pylori Hp P-2b	Institute for Genome Sciences
2537561958	Helicobacter pylori Hp H-16	1709635	56.21x	Celera Assembler v. 6.1	Illumina; 454	Helicobacter pylori Hp H-16	Institute for Genome Sciences
2516143087	Campylobacter coli 1909	1705966	50-100x	Velvet v. 2009	Illumina GAII	Campylobacter coli 1909	Cornell University
2531839606	Helicobacter pylori Hp P-4	1697737	48.43x	Celera Assembler v. 6.1	Illumina; 454	Helicobacter pylori Hp P-4	Institute for Genome Sciences
2537562043	Helicobacter pylori Hp P-11	1693878	32.53x	Celera Assembler v. 6.1	Illumina; 454	Helicobacter pylori Hp P-11	Institute for Genome Sciences
2529292962	Helicobacter pylori GAM120Ai	1687633	87x	Velvet v. 1.1.04	Illumina	Human Microbiome Project (HMP) Reference Genomes	Washington University in St. Louis
2529292956	Helicobacter pylori GAM115Ai	1684788	87x	Velvet v. 1.1.04	Illumina	Human Microbiome Project (HMP) Reference Genomes	Washington University in St. Louis
2529292955	Helicobacter pylori GAM118Bi	1683430	87x	Velvet v. 1.1.04	Illumina	Human Microbiome Project (HMP) Reference Genomes	Washington University in St. Louis
2537562139	Helicobacter pylori Hp P-4c	1683310	55.21x	Celera Assembler v. 6.1	Illumina; 454	Helicobacter pylori Hp P-4c	Institute for Genome Sciences
2540341012	Helicobacter pylori Hp M3	1676995	34.95x	Celera Assembler v. 6.1	Illumina; 454	Helicobacter pylori Hp M3	Institute for Genome Sciences
2534681995	Helicobacter pylori HP260Bi	1672596	88x	Velvet v. 1.1.04	Illumina	Human Microbiome Project (HMP) Reference Genomes	Washington University in St. Louis
2540341010	Helicobacter pylori Hp M5	1672403	38.55x	Celera Assembler v. 6.1	Illumina; 454	Helicobacter pylori Hp M5	Institute for Genome Sciences
2540341011	Helicobacter pylori Hp M4	1671765	37.17x	Celera Assembler v. 6.1	Illumina; 454	Helicobacter pylori Hp M4	Institute for Genome Sciences
2529293254	Helicobacter pylori GAM260Bi	1671355	88x	Velvet v. 1.1.04	Illumina	Human Microbiome Project (HMP) Reference Genomes	Washington University in St. Louis
2529292959	Helicobacter pylori GAM105Ai	1671331	88x	Velvet v. 1.1.04	Illumina	Human Microbiome Project (HMP) Reference Genomes	Washington University in St. Louis
2531839712	Helicobacter pylori Hp H-24c	1670060	62.08x	Celera Assembler v. 6.1	Illumina; 454	Helicobacter pylori Hp H-24c	Institute for Genome Sciences
2526164640	Helicobacter pylori Hp A-4	1669747	60.58x	Celera Assembler v. 6.1	Illumina; 454	Helicobacter pylori Hp A-4	Institute for Genome Sciences
2540341015	Helicobacter pylori Hp M6	1669470	46.95x	Celera Assembler v. 6.1	Illumina; 454	Helicobacter pylori Hp M6	Institute for Genome Sciences
2534681971	Helicobacter pylori GAM246Ai	1668715	88x	Velvet v. 1.1.04	Illumina	Human Microbiome Project (HMP) Reference Genomes	Washington University in St. Louis
2531839711	Helicobacter pylori Hp H-24b	1668016	35.01x	Celera Assembler v. 6.1	Illumina; 454	Helicobacter pylori Hp H-24b	Institute for Genome Sciences
2529293262	Helicobacter pylori GAM265BSii	1664801	88x	Velvet v. 1.1.04	Illumina	Human Microbiome Project (HMP) Reference Genomes	Washington University in St. Louis
2540341014	Helicobacter pylori Hp M9	1664471	61.59x	Celera Assembler v. 6.1	Illumina; 454	Helicobacter pylori Hp M9	Institute for Genome Sciences
2531839684	Helicobacter pylori Hp H-11	1663168	61.62x	Celera Assembler v. 6.1	Illumina; 454	Helicobacter pylori Hp H-11	Institute for Genome Sciences
2526164583	Helicobacter pylori Hp P-25d	1662539	55.45x	Celera Assembler v. 6.1	Illumina; 454	Helicobacter pylori Hp P-25d	Institute for Genome Sciences
2534681972	Helicobacter pylori GAM121Aii	1662260	88x	Velvet v. 1.1.04	Illumina	Human Microbiome Project (HMP) Reference Genomes	Washington University in St. Louis
2529292963	Helicobacter pylori GAM119Bi	1661976	88x	Velvet v. 1.1.04	Illumina	Human Microbiome Project (HMP) Reference Genomes	Washington University in St. Louis
2537562137	Helicobacter pylori Hp P-3b	1661739	58.51x	Celera Assembler v. 6.1	Illumina; 454	Helicobacter pylori Hp P-3b	Institute for Genome Sciences
2534682277	Helicobacter pylori GAM96Ai	1661367	88x	Velvet v. 1.1.04	Illumina	Human Microbiome Project (HMP) Reference Genomes	Washington University in St. Louis
2534681716	Helicobacter pylori Hp M1	1660803	60.46x	Celera Assembler v. 6.1	Illumina; 454	Helicobacter pylori Hp M1	Institute for Genome Sciences
2529293163	Helicobacter pylori GAMchJs136i	1660131	88x	Velvet v. 1.1.04	Illumina	Human Microbiome Project (HMP) Reference Genomes	Washington University in St. Louis
2526164581	Helicobacter pylori Hp P-15b	1658647	60.70x	Celera Assembler v. 6.1	Illumina; 454	Helicobacter pylori Hp P-15b	Institute for Genome Sciences
2531839605	Helicobacter pylori Hp P-3	1656906	50.33x	Celera Assembler v. 6.1	Illumina; 454	Helicobacter pylori Hp P-3	Institute for Genome Sciences
2529293028	Helicobacter pylori NQ4216	1655890	48.73x	Celera Assembler v. 6.1	Illumina; 454	Helicobacter pylori NQ4216	Institute for Genome Sciences
2554235225	Helicobacter pylori wls-5-3	1653877	96.3x	SOAPdenovo v. 1.05	Illumina MiSeq	Helicobacter pylori wls-5-3 Genome sequencing	Beijing Institute of Radiation Medicine
2531839716	Helicobacter pylori Hp P-62	1653470	51.22x	Celera Assembler v. 6.1	Illumina; 454	Helicobacter pylori Hp P-62	Institute for Genome Sciences
2534681970	Helicobacter pylori GAM245Ai	1653356	89x	Velvet v. 1.1.04	Illumina	Human Microbiome Project (HMP) Reference Genomes	Washington University in St. Louis
2529293256	Helicobacter pylori GAM263BFi	1652747	89x	Velvet v. 1.1.04	Illumina	Human Microbiome Project (HMP) Reference Genomes	Washington University in St. Louis
2529293162	Helicobacter pylori HP116Bi	1652421	89x	Velvet v. 1.1.04	Illumina	Human Microbiome Project (HMP) Reference Genomes	Washington University in St. Louis
2537561679	Helicobacter pylori Hp A-27	1652101	60.54x	Celera Assembler v. 6.1	Illumina; 454	Helicobacter pylori Hp A-27	Institute for Genome Sciences
2534682272	Helicobacter pylori GAM270ASi	1648901	89x	Velvet v. 1.1.04	Illumina	Human Microbiome Project (HMP) Reference Genomes	Washington University in St. Louis
2534682043	Helicobacter pylori NQ4161	1643218	42.63x	Celera Assembler v. 6.1	Illumina; 454	Helicobacter pylori NQ4161	Institute for Genome Sciences
2537562099	Helicobacter pylori Hp H-9	1643101	57.49x	Celera Assembler v. 6.1	Illumina; 454	Helicobacter pylori Hp H-9	Institute for Genome Sciences
2534682275	Helicobacter pylori GAM80Ai	1641994	90x	Velvet v. 1.1.04	Illumina	Human Microbiome Project (HMP) Reference Genomes	Washington University in St. Louis
2529293260	Helicobacter pylori GAM254Ai	1641633	89x	Velvet v. 1.1.04	Illumina	Human Microbiome Project (HMP) Reference Genomes	Washington University in St. Louis
2534682049	Helicobacter pylori Hp A-17	1641046	65.48x	Celera Assembler v. 6.1	Illumina; 454	Helicobacter pylori Hp A-17	Institute for Genome Sciences
2537562044	Helicobacter pylori Hp P-30	1640856	46.64x	Celera Assembler v. 6.1	Illumina; 454	Helicobacter pylori Hp P-30	Institute for Genome Sciences
2534682177	Helicobacter pylori HP260ASii	1638096	-	Velvet v. 1.1.04	Illumina	Human Microbiome Project (HMP) Reference Genomes	Washington University in St. Louis
2534682185	Helicobacter pylori HP260AFi	1637940	89x	Velvet v. 1.1.04	Illumina	Human Microbiome Project (HMP) Reference Genomes	Washington University in St. Louis
2534682105	Helicobacter pylori GAM100Ai	1637801	90x	Velvet v. 1.1.04	Illumina	Human Microbiome Project (HMP) Reference Genomes	Washington University in St. Louis
2534682186	Helicobacter pylori HP260AFii	1636368	90x	Velvet v. 1.1.04	Illumina	Human Microbiome Project (HMP) Reference Genomes	Washington University in St. Louis
2534682271	Helicobacter pylori GAM268Bii	1634314	90x	Velvet v. 1.1.04	Illumina	Human Microbiome Project (HMP) Reference Genomes	Washington University in St. Louis
2534681968	Helicobacter pylori GAM239Bi	1634248	90x	Velvet v. 1.1.04	Illumina	Human Microbiome Project (HMP) Reference Genomes	Washington University in St. Louis
2529293255	Helicobacter pylori GAM260ASi	1633786	90x	Velvet v. 1.1.04	Illumina	Human Microbiome Project (HMP) Reference Genomes	Washington University in St. Louis
2529293118	Helicobacter pylori Hp H-30	1630837	45.65x	Celera Assembler v. 6.1	Illumina; 454	Helicobacter pylori Hp H-30	Institute for Genome Sciences
2531839322	Helicobacter pylori Hp H-21	1629534	63.92x	Celera Assembler v. 6.1	Illumina; 454	Helicobacter pylori Hp H-21	Institute for Genome Sciences
2534681976	Helicobacter pylori GAM249T	1628240	90x	Velvet v. 1.1.04	Illumina	Human Microbiome Project (HMP) Reference Genomes	Washington University in St. Louis
2526164584	Helicobacter pylori Hp P-28b	1625539	34.08x	Celera Assembler v. 6.1	Illumina; 454	Helicobacter pylori Hp P-28b	Institute for Genome Sciences
2537562140	Helicobacter pylori Hp P-8b	1625223	55.82x	Celera Assembler v. 6.1	Illumina; 454	Helicobacter pylori Hp P-8b	Institute for Genome Sciences
2529292958	Helicobacter pylori GAM112Ai	1625200	90x	Velvet v. 1.1.04	Illumina	Human Microbiome Project (HMP) Reference Genomes	Washington University in St. Louis
2534681975	Helicobacter pylori GAM231Ai	1624899	90x	Velvet v. 1.1.04	Illumina	Human Microbiome Project (HMP) Reference Genomes	Washington University in St. Louis
2529292960	Helicobacter pylori GAM103Bi	1624174	90x	Velvet v. 1.1.04	Illumina	Human Microbiome Project (HMP) Reference Genomes	Washington University in St. Louis
2534682269	Helicobacter pylori GAM42Ai	1623480	90x	Velvet v. 1.1.04	Illumina	Human Microbiome Project (HMP) Reference Genomes	Washington University in St. Louis
2529292957	Helicobacter pylori GAM114Ai	1622655	90x	Velvet v. 1.1.04	Illumina	Human Microbiome Project (HMP) Reference Genomes	Washington University in St. Louis
2534682274	Helicobacter pylori GAM93Bi	1622284	90x	Velvet v. 1.1.04	Illumina	Human Microbiome Project (HMP) Reference Genomes	Washington University in St. Louis
2534681974	Helicobacter pylori GAM210Bi	1621201	90x	Velvet v. 1.1.04	Illumina	Human Microbiome Project (HMP) Reference Genomes	Washington University in St. Louis
2529293158	Helicobacter pylori GAMchJs117Ai	1617104	91x	Velvet v. 1.1.04	Illumina	Human Microbiome Project (HMP) Reference Genomes	Washington University in St. Louis
2529293159	Helicobacter pylori GAMchJs114i	1616868	91x	Velvet v. 1.1.04	Illumina	Human Microbiome Project (HMP) Reference Genomes	Washington University in St. Louis
2529292961	Helicobacter pylori GAM101Biv	1615843	91x	Velvet v. 1.1.04	Illumina	Human Microbiome Project (HMP) Reference Genomes	Washington University in St. Louis
2534681973	Helicobacter pylori GAM201Ai	1615362	91x	Velvet v. 1.1.04	Illumina	Human Microbiome Project (HMP) Reference Genomes	Washington University in St. Louis
2534682273	Helicobacter pylori GAM83T	1613100	91x	Velvet v. 1.1.04	Illumina	Human Microbiome Project (HMP) Reference Genomes	Washington University in St. Louis
2534682276	Helicobacter pylori GAM83Bi	1611559	91x	Velvet v. 1.1.04	Illumina	Human Microbiome Project (HMP) Reference Genomes	Washington University in St. Louis
2529293263	Helicobacter pylori GAM264Ai	1607852	91x	Velvet v. 1.1.04	Illumina	Human Microbiome Project (HMP) Reference Genomes	Washington University in St. Louis
2534682270	Helicobacter pylori GAM71Ai	1604806	91x	Velvet v. 1.1.04	Illumina	Human Microbiome Project (HMP) Reference Genomes	Washington University in St. Louis
2526164638	Helicobacter pylori NQ4110	1602302	61.62x	Celera Assembler v. 6.1	Illumina; 454	Helicobacter pylori NQ4110	Institute for Genome Sciences
2537562235	Helicobacter pylori Hp A-14	1599343	64.98x	Celera Assembler v. 6.1	Illumina; 454	Helicobacter pylori Hp A-14	Institute for Genome Sciences
2534681969	Helicobacter pylori GAM244Ai	1598086	91x	Velvet v. 1.1.04	Illumina	Human Microbiome Project (HMP) Reference Genomes	Washington University in St. Louis
2529293027	Helicobacter pylori CPY6311	1596646	50.62x	Celera Assembler v. 6.1	Illumina; 454	Helicobacter pylori CPY6311	Institute for Genome Sciences
2534682180	Helicobacter pylori HP250BFi	1591331	92x	Velvet v. 1.1.04	Illumina	Human Microbiome Project (HMP) Reference Genomes	Washington University in St. Louis
2534682181	Helicobacter pylori HP250BFii	1587569	92x	Velvet v. 1.1.04	Illumina	Human Microbiome Project (HMP) Reference Genomes	Washington University in St. Louis
2534682182	Helicobacter pylori HP250BFiii	1586191	93x	Velvet v. 1.1.04	Illumina	Human Microbiome Project (HMP) Reference Genomes	Washington University in St. Louis
2529293156	Helicobacter pylori HP250AFiV	1585052	92x	Velvet v. 1.1.04	Illumina	Human Microbiome Project (HMP) Reference Genomes	Washington University in St. Louis
2534682179	Helicobacter pylori HP250ASii	1584815	93x	Velvet v. 1.1.04	Illumina	Human Microbiome Project (HMP) Reference Genomes	Washington University in St. Louis
2529293161	Helicobacter pylori HP250AFii	1584486	93x	Velvet v. 1.1.04	Illumina	Human Microbiome Project (HMP) Reference Genomes	Washington University in St. Louis
2534681977	Helicobacter pylori GAM250AFi	1584388	93x	Velvet v. 1.1.04	Illumina	Human Microbiome Project (HMP) Reference Genomes	Washington University in St. Louis
2529293259	Helicobacter pylori GAM250T	1584136	93x	Velvet v. 1.1.04	Illumina	Human Microbiome Project (HMP) Reference Genomes	Washington University in St. Louis
2529293155	Helicobacter pylori HP250ASi	1583980	93x	Velvet v. 1.1.04	Illumina	Human Microbiome Project (HMP) Reference Genomes	Washington University in St. Louis
2534682183	Helicobacter pylori HP250BFiV	1583907	93x	Velvet v. 1.1.04	Illumina	Human Microbiome Project (HMP) Reference Genomes	Washington University in St. Louis
2529293160	Helicobacter pylori HP250AFiii	1583357	93x	Velvet v. 1.1.04	Illumina	Human Microbiome Project (HMP) Reference Genomes	Washington University in St. Louis
2529293261	Helicobacter pylori GAM252T	1583280	93x	Velvet v. 1.1.04	Illumina	Human Microbiome Project (HMP) Reference Genomes	Washington University in St. Louis
2534682184	Helicobacter pylori HP250BSi	1582781	93x	Velvet v. 1.1.04	Illumina	Human Microbiome Project (HMP) Reference Genomes	Washington University in St. Louis
2554235284	Helicobacter pylori wls-5-12	1582646	63.4x	SOAPdenovo v. 1.05	Illumina MiSeq	Helicobacter pylori wls-5-12 Genome sequencing	Beijing Institute of Radiation Medicine
2529293258	Helicobacter pylori GAM252Bi	1582615	93x	Velvet v. 1.1.04	Illumina	Human Microbiome Project (HMP) Reference Genomes	Washington University in St. Louis
2534682178	Helicobacter pylori HP260BFii	1581856	93x	Velvet v. 1.1.04	Illumina	Human Microbiome Project (HMP) Reference Genomes	Washington University in St. Louis
2534682278	Helicobacter pylori GAMchJs106B	1579819	93x	Velvet v. 1.1.04	Illumina	Human Microbiome Project (HMP) Reference Genomes	Washington University in St. Louis
2529293257	Helicobacter pylori GAM260BSi	1578652	93x	Velvet v. 1.1.04	Illumina	Human Microbiome Project (HMP) Reference Genomes	Washington University in St. Louis
2534681839	Helicobacter pylori CPY1124	1563197	42.82x	Celera Assembler v. 6.1	Illumina; 454	Helicobacter pylori CPY1124	Institute for Genome Sciences
2541047136	Chlamydia psittaci 02DC14	1353654	180x	Velvet v. 1.2.01	Illumina	Chlamydia psittaci 02DC14	University of Maryland School of Medicine
2541047492	Chlamydia psittaci 01DC11	1297333	200x	Velvet v. 1.2.01	Illumina	Chlamydia psittaci 01DC11	University of Maryland School of Medicine
2541047139	Chlamydia psittaci 02DC21	1285778	180x	Velvet v. 1.2.01	Illumina	Chlamydia psittaci 02DC21	University of Maryland School of Medicine
2541047134	Chlamydia psittaci C6/98	1244065	160x	Velvet v. 1.2.01	Illumina	Chlamydia psittaci C6/98	University of Maryland School of Medicine
2541047138	Chlamydia psittaci 02DC18	1233076	200x	Velvet v. 1.2.01	Illumina	Chlamydia psittaci 02DC18	University of Maryland School of Medicine
2541047131	Chlamydia psittaci 06-1683	1232218	170x	Velvet v. 1.2.01	Illumina	Chlamydia psittaci 06-1683	University of Maryland School of Medicine
2541047142	Chlamydia psittaci 03DC29	1227379	200x	Velvet v. 1.2.01	Illumina	Chlamydia psittaci 03DC29	University of Maryland School of Medicine
2541047133	Chlamydia psittaci C1/97	1226101	200x	Velvet v. 1.2.01	Illumina	Chlamydia psittaci C1/97	University of Maryland School of Medicine
2541047132	Chlamydia psittaci 08-2626_L3	1219454	190x	Velvet v. 1.2.01	Illumina	Chlamydia psittaci 08-2626_L3	University of Maryland School of Medicine
2541047140	Chlamydia psittaci 02DC22	1217151	90x	Velvet v. 1.2.01	Illumina	Chlamydia psittaci 02DC22	University of Maryland School of Medicine
2541047147	Chlamydia psittaci 09DC78	1214758	180x	Velvet v. 1.2.01	Illumina	Chlamydia psittaci 09DC78	University of Maryland School of Medicine
2541047484	Chlamydia psittaci 08DC60	1211909	150x	Velvet v. 1.2.01	Illumina	Chlamydia psittaci 08DC60	University of Maryland School of Medicine
2541047146	Chlamydia psittaci 09DC77	1211747	190x	Velvet v. 1.2.01	Illumina	Chlamydia psittaci 09DC77	University of Maryland School of Medicine
2541047148	Chlamydia psittaci 09DC79	1206597	170x	Velvet v. 1.2.01	Illumina	Chlamydia psittaci 09DC79	University of Maryland School of Medicine
2541047491	Chlamydia psittaci 02DC15	1205363	190x	Velvet v. 1.2.01	Illumina	Chlamydia psittaci 02DC15	University of Maryland School of Medicine
2541047141	Chlamydia psittaci 02DC23	1205113	190x	Velvet v. 1.2.01	Illumina	Chlamydia psittaci 02DC23	University of Maryland School of Medicine
2541047135	Chlamydia psittaci 99DC5	1204201	130x	Velvet v. 1.2.01	Illumina	Chlamydia psittaci 99DC5	University of Maryland School of Medicine
2541047143	Chlamydia psittaci 03DC35	1191541	130x	Velvet v. 1.2.01	Illumina	Chlamydia psittaci 03DC35	University of Maryland School of Medicine
2541047144	Chlamydia psittaci 02DC24	1190241	160x	Velvet v. 1.2.01	Illumina	Chlamydia psittaci 02DC24	University of Maryland School of Medicine
2541047149	Chlamydia psittaci 09DC80	1189332	130x	Velvet v. 1.2.01	Illumina	Chlamydia psittaci 09DC80	University of Maryland School of Medicine
2541047493	Chlamydia psittaci C19/98	1188643	100x	Velvet v. 1.2.01	Illumina	Chlamydia psittaci C19/98	University of Maryland School of Medicine
2541047545	Chlamydia psittaci 10_743_SC13	1186360	220x	Velvet v. 1.2.01	Illumina	Chlamydia psittaci 10_743_SC13	Institute for Genome Sciences
2541047137	Chlamydia psittaci 02DC16	1179862	120x	Velvet v. 1.2.01	Illumina	Chlamydia psittaci 02DC16	University of Maryland School of Medicine
2541047145	Chlamydia psittaci 04DC42	1178215	100x	Velvet v. 1.2.01	Illumina	Chlamydia psittaci 04DC42	University of Maryland School of Medicine
2541047130	Chlamydia psittaci 84-8471/1	1130766	200x	Velvet v. 1.2.01	Illumina	Chlamydia psittaci 84-8471/1	University of Maryland School of Medicine
2541047544	Chlamydia psittaci 10_881_SC42	1056027	170x	Velvet v. 1.2.01	Illumina	Chlamydia psittaci 10_881_SC42	Institute for Genome Sciences
