# Supplementary material for: Large-scale contamination of microbial isolate genomes by Illumina PhiX control
Source: Stand Genomic Sci. 2015 Mar 30;10:18. doi: 10.1186/1944-3277-10-18 (PMC4511556; doi:10.1186/1944-3277-10-18)
Supplement: Additional file 4 — List of non-PhiX contaminations that were detected and removed from the public IMG database. [file 1944-3277-10-18-S4.xlsx]

## Sheet: Non-JGI
IMG Taxon ID	Genome Name	NCBI Taxon ID	Contamination type	Sequencing Center	GOLD ID
638341165	Psychroflexus torquis ATCC 700755	313595	Genome contaminated with short fragments of 2 species	J. Craig Venter Institute	Gp0001803
641380441	Hydrogenivirga sp. 128-5-R1-1	392423	Mixture of 2 strains	J. Craig Venter Institute	Gp0006217
2545555828	Aciduliprofundum boonei T469	439481	Mixture of 2 strains	J. Craig Venter Institute	Gp0006095
2547132088	Rhodococcus sp. R04	374846	Mixture of 2 - 3 species	Beijing Genomics Institute	Gp0010380
2547132132	Aeromicrobium massiliense JC14	1033730	Mixture of 2 strains	CNRS	Gp0016397
2547132267	Thauera selenatis AX, ATCC 55363	905052	Mixture of 2 strains	Exeter Sequencing Service	Gp0008939
2548876506	Nitrosopumilus sp. AR	1027373	Mixture of 2 strains	Chungbuk National University	Gp0011539
2551306664	Aeromonas sp. MDS7B	1209359	Mixture of 2 strains	West Bengal University of Technology	Gp0035907
2562617044	Bacillus sp. EGD-AK10	1386080	Mixture of 2 strains	National Environmental Engineering Research Institute	Gp0047989
2565956778	Clostridium ultunense Esp	1288971	Mixture of 2 strains	SLU-GBC	Gp0035729
2568526016	Enterococcus gallinarum EGD-AAK12	1357296	Mixture of 2 - 3 species	National Environmental Engineering Research Institute-CSIR	Gp0045066
650716069	Oligotropha carboxidovorans OM5	504832	Mixture of sequences from 2 different projects	Mississippi State Univ	Gp0003354
2264265191	Dehalobacter sp. FTH1	56112	Mixture of 2 strains	DOE Joint Genome Institute	Gp0018654
2264813000	Mastigocoleus testarum BC008	371196	Mixture of 3 strains	DOE Joint Genome Institute	Gp0018885
2561511069	Butyrivibrio sp. AE2032	1458463	Mixture of 2 strains	DOE Joint Genome Institute	Gp0036579
2540341124	Bacillus subtilis BEST7613	1204343	Synechocystis cloned into Bacillus subtilis	Department of Bioscience, Tokyo University of Agriculture	Gp0034833
